# Supplementary material for: MRG15 alternative splicing regulates CDK1 transcriptional activity in mouse cell senescence and myocardial regeneration
Source: Commun Biol. 2025 Jun 7;8:895. doi: 10.1038/s42003-025-08309-z (PMC12145428; doi:10.1038/s42003-025-08309-z)
Supplement: Supplementary file 3 — Supplementary Data 1 [file 42003_2025_8309_MOESM3_ESM.xlsx]

## Sheet: Hat and Hdacs
gene		target sequence	score	coding region	+caccg----F	5-3 Reverse Complemented	+aaac+c----R
Hat1	oligo-1	GGTGGAGTATAAGAGTGCCG	88	Exon2	caccgGGTGGAGTATAAGAGTGCCG	CGGCACTCTTATACTCCACC	aaacCGGCACTCTTATACTCCACCc
	oligo-2	TTTCAGCTCGATTGCTGTGT	74	Exon2	caccgTTTCAGCTCGATTGCTGTGT	ACACAGCAATCGAGCTGAAA	aaacACACAGCAATCGAGCTGAAAc
	oligo-3	ACAGCAATCGAGCTGAAACT	67	Exon2	caccgACAGCAATCGAGCTGAAACT	AGTTTCAGCTCGATTGCTGT	aaacAGTTTCAGCTCGATTGCTGTc
Kat2a	oligo-1	TGCGCTGCCGGGACCGGGTT	92	Exon1	caccgTGCGCTGCCGGGACCGGGTT	AACCCGGTCCCGGCAGCGCA	aaacAACCCGGTCCCGGCAGCGCAc
	oligo-2	GCGCTGCCGGGACCGGGTTT	90	Exon1	caccgGCGCTGCCGGGACCGGGTTT	AAACCCGGTCCCGGCAGCGC	aaacAAACCCGGTCCCGGCAGCGCc
	oligo-3	GCTGAAGCCGGACTGGGCGC	88	Exon1	caccgGCTGAAGCCGGACTGGGCGC	GCGCCCAGTCCGGCTTCAGC	aaacGCGCCCAGTCCGGCTTCAGCc
		TGGGCGCAGGAGTCGAAGTT	88
		CTGGGCGCAGGAGTCGAAGT	87
		GGGCGCAGGAGTCGAAGTTG	86
Kat2b	oligo-1	TCCCTCGGCCGTGCCCGCCG	85	Exon1	caccgTCCCTCGGCCGTGCCCGCCG	CGGCGGGCACGGCCGAGGGA	aaacCGGCGGGCACGGCCGAGGGAc
	oligo-2	GCCGCGGCGGGCACGGCCGA	83	Exon1	caccgGCCGCGGCGGGCACGGCCGA	TCGGCCGTGCCCGCCGCGGC	aaacTCGGCCGTGCCCGCCGCGGCc
	oligo-3	GCGGGCACGGCCGAGGGACC	80	Exon1	caccgGCGGGCACGGCCGAGGGACC	GGTCCCTCGGCCGTGCCCGC	aaacGGTCCCTCGGCCGTGCCCGCc
		GCCGCGGCCACCGCGGTCGC	79
		GCCAGCGACCGCGGTGGCCG	79
		CGGACCCTGGCCACCGCTGC	79
Kat3a	oligo-1	CGAGCTGAGTTTGGCTCGTT	87	Exon1	caccgCGAGCTGAGTTTGGCTCGTT	AACGAGCCAAACTCAGCTCG	aaacAACGAGCCAAACTCAGCTCGc
Crebbp	oligo-2	CGAGCCAAACTCAGCTCGCC	85	Exon1	caccgCGAGCCAAACTCAGCTCGCC	GGCGAGCTGAGTTTGGCTCG	aaacGGCGAGCTGAGTTTGGCTCGc
	oligo-3	GTTGTCATTCGCGGAGAAGC	85	Exon1	caccgGTTGTCATTCGCGGAGAAGC	GCTTCTCCGCGAATGACAAC	aaacGCTTCTCCGCGAATGACAACc
		CGGTCCGTCCAGCAAGTTCT	85
		TTGTCATTCGCGGAGAAGCC	84
		AGCTGAGTTTGGCTCGTTTG	81
Kat3b	oligo-1	ATCGCTGGCGGACGCCGAGA	97	Exon1	caccgATCGCTGGCGGACGCCGAGA	TCTCGGCGTCCGCCAGCGAT	aaacTCTCGGCGTCCGCCAGCGATc
Ep300	oligo-2	CATCGCTGGCGGACGCCGAG	96	Exon1	caccgCATCGCTGGCGGACGCCGAG	CTCGGCGTCCGCCAGCGATG	aaacCTCGGCGTCCGCCAGCGATGc
	oligo-3	CTCTCGGCGTCCGCCAGCGA	95	Exon1	caccgCTCTCGGCGTCCGCCAGCGA	TCGCTGGCGGACGCCGAGAG	aaacTCGCTGGCGGACGCCGAGAGc
		AGATGAGAGTTTAGGCCGCT	86
		CTGGCGGACGCCGAGAGGGC	83
		CGCTTGGCTGAAGGCGGCCC	81
Kat4	oligo-1	GTGTCGGACATGACGACGGA	96	Exon1	caccgGTGTCGGACATGACGACGGA	TCCGTCGTCATGTCCGACAC	aaacTCCGTCGTCATGTCCGACACc
Taf1	oligo-2	TGTCGGACATGACGACGGAA	95	Exon1	caccgTGTCGGACATGACGACGGAA	TTCCGTCGTCATGTCCGACA	aaacTTCCGTCGTCATGTCCGACAc
	oligo-3	AGCGACGAAGAGTCGGCTGG	93	Exon1	caccgAGCGACGAAGAGTCGGCTGG	CCAGCCGACTCTTCGTCGCT	aaacCCAGCCGACTCTTCGTCGCTc
		GACAGCGACGAAGAGTCGGC	92
		CTCCATTGATGTTGCCGAAC	91
		GTCTGTGTCGGACATGACGA	90
Kat5	oligo-1	GCCCGTGCTGCGGCGCAACC	94	Exon2	caccgGCCCGTGCTGCGGCGCAACC	GGTTGCGCCGCAGCACGGGC	aaacGGTTGCGCCGCAGCACGGGCc
	oligo-2	GGTTGCGCCGCAGCACGGGC	90	Exon2	caccgGGTTGCGCCGCAGCACGGGC	GCCCGTGCTGCGGCGCAACC	aaacGCCCGTGCTGCGGCGCAACCc
	oligo-3	TCCTGGTTGCGCCGCAGCAC	88	Exon2	caccgTCCTGGTTGCGCCGCAGCAC	GTGCTGCGGCGCAACCAGGA	aaacGTGCTGCGGCGCAACCAGGAc
		GTCCTGGTTGCGCCGCAGCA	88
		GCCACTCATCTTCGTTGTCC	87
Kat6a	oligo-1	ACTCGCTAACCCGCTGTACA	93	Exon3	caccgACTCGCTAACCCGCTGTACA	TGTACAGCGGGTTAGCGAGT	aaacTGTACAGCGGGTTAGCGAGTc
	oligo-2	CTAACCCGCTGTACACGGAG	89	Exon3	caccgCTAACCCGCTGTACACGGAG	CTCCGTGTACAGCGGGTTAG	aaacCTCCGTGTACAGCGGGTTAGc
	oligo-3	CATCCCATGGGCTGGACCGC	86	Exon3	caccgCATCCCATGGGCTGGACCGC	GCGGTCCAGCCCATGGGATG	aaacGCGGTCCAGCCCATGGGATGc
		AAATCCACTCCGTGTACAGC	82
		GCTGTACACGGAGTGGATTT	80
Kat6b	oligo-1	ATGCGGTCAGCACGTCCCAT	91	Exon2	caccgATGCGGTCAGCACGTCCCAT	ATGGGACGTGCTGACCGCAT	aaacATGGGACGTGCTGACCGCATc
	oligo-2	CATGCGGTCAGCACGTCCCA	87	Exon2	caccgCATGCGGTCAGCACGTCCCA	TGGGACGTGCTGACCGCATG	aaacTGGGACGTGCTGACCGCATGc
	oligo-3	CATGGGACGTGCTGACCGCA	84	Exon2	caccgCATGGGACGTGCTGACCGCA	TGCGGTCAGCACGTCCCATG	aaacTGCGGTCAGCACGTCCCATGc
Kat7	oligo-1	GACTCGGGCAGATCGGCGCG	96	Exon2	caccgGACTCGGGCAGATCGGCGCG	CGCGCCGATCTGCCCGAGTC	aaacCGCGCCGATCTGCCCGAGTCc
	oligo-2	AGCGGGTGACTCGGGCAGAT	81	Exon2	caccgAGCGGGTGACTCGGGCAGAT	ATCTGCCCGAGTCACCCGCT	aaacATCTGCCCGAGTCACCCGCTc
	oligo-3	TGTAGAAAAATCGGAATCTT	73	Exon2	caccgTGTAGAAAAATCGGAATCTT	AAGATTCCGATTTTTCTACA	aaacAAGATTCCGATTTTTCTACAc
Kat8	oligo-1	GGTTCGCCACGCGCCGGAGT	98	Exon1	caccgGGTTCGCCACGCGCCGGAGT	ACTCCGGCGCGTGGCGAACC	aaacACTCCGGCGCGTGGCGAACCc
	oligo-2	ACTTCTGGTTCGCCACGCGC	97	Exon1	caccgACTTCTGGTTCGCCACGCGC	GCGCGTGGCGAACCAGAAGT	aaacGCGCGTGGCGAACCAGAAGTc
	oligo-3	TGCTATCCGGCCGCCGGCAC	95	Exon1	caccgTGCTATCCGGCCGCCGGCAC	GTGCCGGCGGCCGGATAGCA	aaacGTGCCGGCGGCCGGATAGCAc
		AACGTACCTGTGCCGGCGGC	95
		TCGCCACGCGCCGGAGTCGG	94
		CCGGGTCTCTCCGCCGACTC	93
Kat9	oligo-1	TACGTGGGACAAGGGCGCAA	92	Exon1	caccgTACGTGGGACAAGGGCGCAA	TTGCGCCCTTGTCCCACGTA	aaacTTGCGCCCTTGTCCCACGTAc
Elp3	oligo-2	ATACGTGGGACAAGGGCGCA	84	Exon1	caccgATACGTGGGACAAGGGCGCA	TGCGCCCTTGTCCCACGTAT	aaacTGCGCCCTTGTCCCACGTATc
	oligo-3	GGTGCAAAATACGTGGGACA	81	Exon1	caccgGGTGCAAAATACGTGGGACA	TGTCCCACGTATTTTGCACC	aaacTGTCCCACGTATTTTGCACCc
		GTGCAAAATACGTGGGACAA	80
Kat13a
Kat13b
Kat10
Kat11
Kat12
Kat13c
Kat13d
Hdac1	oligo-1	TTGTCCACGGGAGGCTCTGT	67	Exon4	caccgTTGTCCACGGGAGGCTCTGT	ACAGAGCCTCCCGTGGACAA	aaacACAGAGCCTCCCGTGGACAAc
	oligo-2	TTACGTCAATGACATCGTCC	64	Exon5	caccgTTACGTCAATGACATCGTCC	GGACGATGTCATTGACGTAA	aaacGGACGATGTCATTGACGTAAc
Hdac2	oligo-1	GCCTCCTTGACTGTACGCCA	89	Exon1	caccgGCCTCCTTGACTGTACGCCA	TGGCGTACAGTCAAGGAGGC	aaacTGGCGTACAGTCAAGGAGGCc
	oligo-2	CCTCCTTGACTGTACGCCAT	89	Exon1	caccgCCTCCTTGACTGTACGCCAT	ATGGCGTACAGTCAAGGAGG	aaacATGGCGTACAGTCAAGGAGGc
	oligo-3	GAGCCCATGGCGTACAGTCA	82	Exon1	caccgGAGCCCATGGCGTACAGTCA	TGACTGTACGCCATGGGCTC	aaacTGACTGTACGCCATGGGCTCc
		CCCATGGCGTACAGTCAAGG	81
Hdac3	oligo-1	GGGGTCGTAGAAATACGCCA	95	Exon1	caccgGGGGTCGTAGAAATACGCCA	TGGCGTATTTCTACGACCCC	aaacTGGCGTATTTCTACGACCCCc
	oligo-2	GTATTTCTACGACCCCGATG	93	Exon1	caccgGTATTTCTACGACCCCGATG	CATCGGGGTCGTAGAAATAC	aaacCATCGGGGTCGTAGAAATACc
	oligo-3	GTAGAAATACGCCACGGTCT	93	Exon1	caccgGTAGAAATACGCCACGGTCT	AGACCGTGGCGTATTTCTAC	aaacAGACCGTGGCGTATTTCTACc
		TATTTCTACGACCCCGATGT	92
		ATACGCCACGGTCTTGGCCA	84
Hdac4	oligo-1	ACCGGGGACTGGATCCGTCG	97	CDS1	caccgACCGGGGACTGGATCCGTCG	CGACGGATCCAGTCCCCGGT	aaacCGACGGATCCAGTCCCCGGTc
	oligo-2	GAACCGGGGACTGGATCCGT	95		caccgGAACCGGGGACTGGATCCGT	ACGGATCCAGTCCCCGGTTC	aaacACGGATCCAGTCCCCGGTTCc
	oligo-3	AACCGGGGACTGGATCCGTC	94		caccgAACCGGGGACTGGATCCGTC	GACGGATCCAGTCCCCGGTT	aaacGACGGATCCAGTCCCCGGTTc
		GGGACTGGATCCGTCGGGGC	93
		GCCCCGACGGATCCAGTCCC	85
		TCCGATTCTTCCAGCCCCGA	83
Hdac5	oligo-1	TGTGCAGAGGAGTCCGTGGC	79	Exon5	caccgTGTGCAGAGGAGTCCGTGGC	GCCACGGACTCCTCTGCACA	aaacGCCACGGACTCCTCTGCACAc
	oligo-2	ACAGGACTCGGTCTCATAGA	79	Exon5	caccgACAGGACTCGGTCTCATAGA	TCTATGAGACCGAGTCCTGT	aaacTCTATGAGACCGAGTCCTGTc
	oligo-3	GTCAGGCCGGGAACCATCCT	79	Exon5	caccgGTCAGGCCGGGAACCATCCT	AGGATGGTTCCCGGCCTGAC	aaacAGGATGGTTCCCGGCCTGACc
		GGATTTCCAAGGATGGTTCC	70
		ATGCTGTGCAGAGGAGTCCG	70
Hdac6	oligo-1	AGTAGAAGAATCTTGGCCGG	84	Exon2	caccgAGTAGAAGAATCTTGGCCGG	CCGGCCAAGATTCTTCTACT	aaacCCGGCCAAGATTCTTCTACTc
	oligo-2	AGAAGAATCTTGGCCGGTGG	83	Exon2	caccgAGAAGAATCTTGGCCGGTGG	CCACCGGCCAAGATTCTTCT	aaacCCACCGGCCAAGATTCTTCTc
	oligo-3	TCAGGAATCCAGCGCCACCT	75	Exon2	caccgTCAGGAATCCAGCGCCACCT	AGGTGGCGCTGGATTCCTGA	aaacAGGTGGCGCTGGATTCCTGAc
		GTGGCGCTGGATTCCTGAAG	73
		GGTGGCGCTGGATTCCTGAA	73
Hdac7	oligo-1	GCGCTCAGCCGAGCCCATGA	88	Exon2	caccgGCGCTCAGCCGAGCCCATGA	TCATGGGCTCGGCTGAGCGC	aaacTCATGGGCTCGGCTGAGCGCc
	oligo-2	TGGGCCGCTGGCCCACCCGC	88	Exon2	caccgTGGGCCGCTGGCCCACCCGC	GCGGGTGGGCCAGCGGCCCA	aaacGCGGGTGGGCCAGCGGCCCAc
	oligo-3	GGGGCTCCACCGTGGGCCGC	87	Exon2	caccgGGGGCTCCACCGTGGGCCGC	GCGGCCCACGGTGGAGCCCC	aaacGCGGCCCACGGTGGAGCCCCc
		TCTGGTGGGGGCTCCACCGT	86
		AGATGGCGGTGCAGGCGTTG	84
		CTCTGGTGGGGGCTCCACCG	84
Hdac8	oligo-1	GGACTGTAAATATAAACCGG	87	Exon1	caccgGGACTGTAAATATAAACCGG	CCGGTTTATATTTACAGTCC	aaacCCGGTTTATATTTACAGTCCc
	oligo-2	CCGTTTGGGGACCTTCACAA	87	Exon1	caccgCCGTTTGGGGACCTTCACAA	TTGTGAAGGTCCCCAAACGG	aaacTTGTGAAGGTCCCCAAACGGc
	oligo-3	CCACTGTTGGCGGGTTCCTC	85	Exon1	caccgCCACTGTTGGCGGGTTCCTC	GAGGAACCCGCCAACAGTGG	aaacGAGGAACCCGCCAACAGTGGc
		CAGTGGGCATTCACTACCCC	82
		CCCGTTTGGGGACCTTCACA	81
		GGGACTGTAAATATAAACCG	80
Hdac9	oligo-1	AGTTGCTTCTCGCGGACGAC	97	Exon5	caccgAGTTGCTTCTCGCGGACGAC	GTCGTCCGCGAGAAGCAACT	aaacGTCGTCCGCGAGAAGCAACTc
	oligo-2	CGGACGACAGGATCCACCAC	86	Exon5	caccgCGGACGACAGGATCCACCAC	GTGGTGGATCCTGTCGTCCG	aaacGTGGTGGATCCTGTCGTCCGc
	oligo-3	AGCAGCACGAGAATTTGACA	73	Exon5	caccgAGCAGCACGAGAATTTGACA	TGTCAAATTCTCGTGCTGCT	aaacTGTCAAATTCTCGTGCTGCTc
		ATCAGAGGTTCCTATGGGCC	69
		CGTGAAATCAGAGGTTCCTA	69
Hdac10	oligo-1	CACAGCACTTGTGTACCACG	84	Exon1	caccgCACAGCACTTGTGTACCACG	CGTGGTACACAAGTGCTGTG	aaacCGTGGTACACAAGTGCTGTGc
	oligo-2	TGACAGCCACTCGACTGCTC	82	Exon1	caccgTGACAGCCACTCGACTGCTC	GAGCAGTCGAGTGGCTGTCA	aaacGAGCAGTCGAGTGGCTGTCAc
	oligo-3	CTCATCCCAGAGCAGTCGAG	79	Exon1	caccgCTCATCCCAGAGCAGTCGAG	CTCGACTGCTCTGGGATGAG	aaacCTCGACTGCTCTGGGATGAGc
		GAGTGGCTGTCATGTCCTCG	75
		GACAGCCACTCGACTGCTCT	74
Hdac11	oligo-1	GTAACGTGGTGAGTACACGA	93	Exon2	caccgGTAACGTGGTGAGTACACGA	TCGTGTACTCACCACGTTAC	aaacTCGTGTACTCACCACGTTACc
	oligo-2	TAACGTGGTGAGTACACGAT	90	Exon2	caccgTAACGTGGTGAGTACACGAT	ATCGTGTACTCACCACGTTA	aaacATCGTGTACTCACCACGTTAc
	oligo-3	ACGATGGGCCAGCGTTTCTC	89	Exon2	caccgACGATGGGCCAGCGTTTCTC	GAGAAACGCTGGCCCATCGT	aaacGAGAAACGCTGGCCCATCGTc
		TGGTACAGCTGTGTTGCGTG	81
		ATGAAGGTGATGTTGTAACG	80
Sirt1	oligo-1	TTGCGGAGCGGCTCGTCCGC	97	Exon1	caccgTTGCGGAGCGGCTCGTCCGC	GCGGACGAGCCGCTCCGCAA	aaacGCGGACGAGCCGCTCCGCAAc
	oligo-2	CGGACGAGCCGCTCCGCAAG	97	Exon1	caccgCGGACGAGCCGCTCCGCAAG	CTTGCGGAGCGGCTCGTCCG	aaacCTTGCGGAGCGGCTCGTCCGc
	oligo-3	CTCGTCCGCCGGCTGCGACG	96	Exon1	caccgCTCGTCCGCCGGCTGCGACG	CGTCGCAGCCGGCGGACGAG	aaacCGTCGCAGCCGGCGGACGAGc
		CATGGAGGCCGCGTCGCAGC	93
		CCATGGCGGCCGCCGCGGAA	93
		CGAGGTGGCGCTCGCCCTTC	93
Sirt2	oligo-1	TCACGGTCCGGCTCGGCCAT	96	Exon1	caccgTCACGGTCCGGCTCGGCCAT	ATGGCCGAGCCGGACCGTGA	aaacATGGCCGAGCCGGACCGTGAc
	oligo-2	CCCTAACTCACGGTCCGGCT	91		caccgCCCTAACTCACGGTCCGGCT	AGCCGGACCGTGAGTTAGGG	aaacAGCCGGACCGTGAGTTAGGGc
	oligo-3	CTCACGGTCCGGCTCGGCCA	91	Exon1	caccgCTCACGGTCCGGCTCGGCCA	TGGCCGAGCCGGACCGTGAG	aaacTGGCCGAGCCGGACCGTGAGc
		AGGGCCCCTAACTCACGGTC	91
		CCCCGTTCCCATGGCCGAGC	89
Sirt3	oligo-1	CCAGTGGCATCCCGGACTTC	84	Exon2	caccgCCAGTGGCATCCCGGACTTC	GAAGTCCGGGATGCCACTGG	aaacGAAGTCCGGGATGCCACTGGc
	oligo-2	CTGAAGTCCGGGATGCCACT	74	Exon2	caccgCTGAAGTCCGGGATGCCACT	AGTGGCATCCCGGACTTCAG	aaacAGTGGCATCCCGGACTTCAGc
	oligo-3	ACCGCAGCATACCTGAAGTC	71		caccgACCGCAGCATACCTGAAGTC	GACTTCAGGTATGCTGCGGT	aaacGACTTCAGGTATGCTGCGGTc
		CCTGAAGTCCGGGATGCCAC	71
		CCGCAGCATACCTGAAGTCC	69
Sirt4	oligo-1	CTCAGCCGGCCGCGTTCTTG	94	Exon2	caccgCTCAGCCGGCCGCGTTCTTG	CAAGAACGCGGCCGGCTGAG	aaacCAAGAACGCGGCCGGCTGAGc
	oligo-2	AGGGTCCACAAGAACGCGGC	93	Exon2	caccgAGGGTCCACAAGAACGCGGC	GCCGCGTTCTTGTGGACCCT	aaacGCCGCGTTCTTGTGGACCCTc
	oligo-3	GGCGGCACAAATAACCCCGA	92	Exon2	caccgGGCGGCACAAATAACCCCGA	TCGGGGTTATTTGTGCCGCC	aaacTCGGGGTTATTTGTGCCGCCc
		TCAGGCCGACAAAGGGCCGT	92
		CGCGTTCTTGTGGACCCTCG	91
		GGGCGGCACAAATAACCCCG	91
		ATTGACTTTCAGGCCGACAA	88
Sirt5	oligo-1	TGAATCGGCCCGGAGCAATC	94	Exon2	caccgTGAATCGGCCCGGAGCAATC	GATTGCTCCGGGCCGATTCA	aaacGATTGCTCCGGGCCGATTCAc
	oligo-2	AACTGGGAAATGAATCGGCC	87	Exon2	caccgAACTGGGAAATGAATCGGCC	GGCCGATTCATTTCCCAGTT	aaacGGCCGATTCATTTCCCAGTTc
	oligo-3	CGGCCCGGAGCAATCAGGAG	82	Exon2	caccgCGGCCCGGAGCAATCAGGAG	CTCCTGATTGCTCCGGGCCG	aaacCTCCTGATTGCTCCGGGCCGc
		GCTTTCGTCTACAACACAAC	80
Sirt6	oligo-1	TTGTCGCCTTACGCGGATAA	98	Exon1	caccgTTGTCGCCTTACGCGGATAA	TTATCCGCGTAAGGCGACAA	aaacTTATCCGCGTAAGGCGACAAc
	oligo-2	GTTGTCGCCTTACGCGGATA	98	Exon1	caccgGTTGTCGCCTTACGCGGATA	TATCCGCGTAAGGCGACAAC	aaacTATCCGCGTAAGGCGACAACc
	oligo-3	CACTTGCCCTTATCCGCGTA	97	Exon1	caccgCACTTGCCCTTATCCGCGTA	TACGCGGATAAGGGCAAGTG	aaacTACGCGGATAAGGGCAAGTGc
		AGCAGGGTTGTCGCCTTACG	96
		TACGCGGATAAGGGCAAGTG	85
		ACGCGGATAAGGGCAAGTGC	82
Sirt7	oligo-1	CGAGCGGCTCAGACCGCCAC	94	Exon1	caccgCGAGCGGCTCAGACCGCCAC	GTGGCGGTCTGAGCCGCTCG	aaacGTGGCGGTCTGAGCCGCTCGc
	oligo-2	CGGTGGCGGTCTGAGCCGCT	89	Exon1	caccgCGGTGGCGGTCTGAGCCGCT	AGCGGCTCAGACCGCCACCG	aaacAGCGGCTCAGACCGCCACCGc
	oligo-3	GCAAAGCTGCTGAGCGGGTC	88	Exon1	caccgGCAAAGCTGCTGAGCGGGTC	GACCCGCTCAGCAGCTTTGC	aaacGACCCGCTCAGCAGCTTTGCc
		AAGCTGCTGAGCGGGTCCGG	88
		CAGCAGCTTTGCGCTCCGAG	84
		GCAGCGGGAGCGCCTCCGCC	79

## Sheet: Kmt and Kdm
gene		target sequence	score	coding region	+caccg----F	5-3 Reverse Complemented	+aaac+c----R
Kmt1a	oligo-1	AAAGCTTGGCTAGTCGGCAC	90	Exon2	caccgAAAGCTTGGCTAGTCGGCAC	GTGCCGACTAGCCAAGCTTT	aaacGTGCCGACTAGCCAAGCTTTc
Suv39h1	oligo-2	ATCTTCTTGGAATCAACTGC	70	Exon2	caccgATCTTCTTGGAATCAACTGC	GCAGTTGATTCCAAGAAGAT	aaacGCAGTTGATTCCAAGAAGATc
	oligo-3	GGATCTTCTTATAATCACAC	68	Exon2	caccgGGATCTTCTTATAATCACAC	GTGTGATTATAAGAAGATCC	aaacGTGTGATTATAAGAAGATCCc
Kmt1b	oligo-1	CGACGCTCGCGGCCGTCTGC	98	Exon1	caccgCGACGCTCGCGGCCGTCTGC	GCAGACGGCCGCGAGCGTCG	aaacGCAGACGGCCGCGAGCGTCGc
Suv39h2	oligo-2	GCGGCGTCTCGCCGTTCGCC	97	Exon1	caccgGCGGCGTCTCGCCGTTCGCC	GGCGAACGGCGAGACGCCGC	aaacGGCGAACGGCGAGACGCCGCc
	oligo-3	CCGCGAGCGTCGCGCCGTCA	97	Exon1	caccgCCGCGAGCGTCGCGCCGTCA	TGACGGCGCGACGCTCGCGG	aaacTGACGGCGCGACGCTCGCGGc
		CCCTGACGGCGCGACGCTCG	97
		ACACTCGTCGCCAAAGACCG	95
		GCTCCGCGGGCCGCGGTCTT	94
		TCGCCAAAGACCGCGGCCCG	94
Kmt1c	oligo-1	GGTGGGCGCCCCCCCGACCG	94	Exon1	caccgGGTGGGCGCCCCCCCGACCG	CGGTCGGGGGGGCGCCCACC	aaacCGGTCGGGGGGGCGCCCACCc
Ehmt2/G9a	oligo-2	GGGCCTACCTCGCCCTCGGT	92	Exon1	caccgGGGCCTACCTCGCCCTCGGT	ACCGAGGGCGAGGTAGGCCC	aaacACCGAGGGCGAGGTAGGCCCc
	oligo-3	GTCGGGGGGGCGCCCACCGA	92	Exon1	caccgGTCGGGGGGGCGCCCACCGA	TCGGTGGGCGCCCCCCCGAC	aaacTCGGTGGGCGCCCCCCCGACc
		CGGGGGCGTGCGGCCCCCAC	91
		TTCGGGGCCTACCTCGCCCT	90
		GGGGCCTACCTCGCCCTCGG	89
		GGTCGGGGGGGCGCCCACCG	89
Kmt1d	oligo-1	CACCAACAGAGTGTCTCGGG	84	Exon3	caccgCACCAACAGAGTGTCTCGGG	CCCGAGACACTCTGTTGGTG	aaacCCCGAGACACTCTGTTGGTGc
Ehmt1	oligo-2	TGCCACCCGAGACACTCTGT	76	Exon3	caccgTGCCACCCGAGACACTCTGT	ACAGAGTGTCTCGGGTGGCA	aaacACAGAGTGTCTCGGGTGGCAc
	oligo-3	GAACACAAGAGCTAGCCCAC	74	Exon3	caccgGAACACAAGAGCTAGCCCAC	GTGGGCTAGCTCTTGTGTTC	aaacGTGGGCTAGCTCTTGTGTTCc
		AGGCACCAACAGAGTGTCTC	71
		TGTCTCGGGTGGCAGAAAAT	70
		TTTGGGTGCATTTAGATGGC	70
Kmt1e				Exon3
Setdb1
Kmt1f	oligo-1	TCTGAGTAACACGCAAACAC	74	Exon4	caccgTCTGAGTAACACGCAAACAC	GTGTTTGCGTGTTACTCAGA	aaacGTGTTTGCGTGTTACTCAGAc
Setdb2	oligo-2	CATTTACTAGATTCATTGCT	62	Exon4	caccgCATTTACTAGATTCATTGCT	AGCAATGAATCTAGTAAATG	aaacAGCAATGAATCTAGTAAATGc
	oligo-3	TAACACGCAAACACTGGAAA	60	Exon4	caccgTAACACGCAAACACTGGAAA	TTTCCAGTGTTTGCGTGTTA	aaacTTTCCAGTGTTTGCGTGTTAc
Kmt2a	oligo-1	AAGGCCGGGACGCGTTGCCG	96	Exon1	caccgAAGGCCGGGACGCGTTGCCG	CGGCAACGCGTCCCGGCCTT	aaacCGGCAACGCGTCCCGGCCTTc
	oligo-2	AGGCCGGGACGCGTTGCCGC	96	Exon1	caccgAGGCCGGGACGCGTTGCCGC	GCGGCAACGCGTCCCGGCCT	aaacGCGGCAACGCGTCCCGGCCTc
	oligo-3	GTTGCCGCGGGGCGCCCCCT	96	Exon1	caccgGTTGCCGCGGGGCGCCCCCT	AGGGGGCGCCCCGCGGCAAC	aaacAGGGGGCGCCCCGCGGCAACc
		CGCCCCGCGGCAACGCGTCC	96
		GGCCGGGACGCGTTGCCGCG	94
		GCCCGACCCGGGACCACCGG	92
Kmt2b
Kmt2c	oligo-1	CGGGGCCGGCCTCGCAAAGA	93	Exon1	caccgCGGGGCCGGCCTCGCAAAGA	TCTTTGCGAGGCCGGCCCCG	aaacTCTTTGCGAGGCCGGCCCCGc
	oligo-2	TCTTTGCGAGGCCGGCCCCG	93	Exon1	caccgTCTTTGCGAGGCCGGCCCCG	CGGGGCCGGCCTCGCAAAGA	aaacCGGGGCCGGCCTCGCAAAGAc
	oligo-3	AAGCGCCATCTTTGCGAGGC	89	Exon1	caccgAAGCGCCATCTTTGCGAGGC	GCCTCGCAAAGATGGCGCTT	aaacGCCTCGCAAAGATGGCGCTTc
		GGGGAAGCGCCATCTTTGCG	89
Kmt2d	oligo-1	GAGGTCTCCGTCCCCGGTTC	92	Exon3	caccgGAGGTCTCCGTCCCCGGTTC	GAACCGGGGACGGAGACCTC	aaacGAACCGGGGACGGAGACCTCc
	oligo-2	GTCTCCGTCCCCGGTTCTGG	89	Exon3	caccgGTCTCCGTCCCCGGTTCTGG	CCAGAACCGGGGACGGAGAC	aaacCCAGAACCGGGGACGGAGACc
	oligo-3	GGTCTCCGTCCCCGGTTCTG	85	Exon3	caccgGGTCTCCGTCCCCGGTTCTG	CAGAACCGGGGACGGAGACC	aaacCAGAACCGGGGACGGAGACCc
		ATCGGGGAGGTCTCCGTCCC	84
		TCCCATTCTGTGTATCGGGG	84
Kmt2e	oligo-1	GAGGACGAGCACCATAATTA	90	Exon4	caccgGAGGACGAGCACCATAATTA	TAATTATGGTGCTCGTCCTC	aaacTAATTATGGTGCTCGTCCTCc
mll5	oligo-2	GTTACGGTACTGATGTAACC	88	Exon4	caccgGTTACGGTACTGATGTAACC	GGTTACATCAGTACCGTAAC	aaacGGTTACATCAGTACCGTAACc
	oligo-3	CTCATTAGCAAAAACGAAGT	78	Exon4	caccgCTCATTAGCAAAAACGAAGT	ACTTCGTTTTTGCTAATGAG	aaacACTTCGTTTTTGCTAATGAGc
		TGTGCTGATTGTAGTAGCAC	77
		GAGCATAGCGATCCCATTGG	88
		CTGTTGTATCAACCCCCAAT	87
		TGAGCATAGCGATCCCATTG	84
		ATGAGCATAGCGATCCCATT	83
Kmt2f	oligo-1	TGAAGTGGACTCCGTCATAG	95	Exon2	caccgTGAAGTGGACTCCGTCATAG	CTATGACGGAGTCCACTTCA	aaacCTATGACGGAGTCCACTTCAc
SETD1A	oligo-2	TGAGCTTGTAGTTCCGCCAC	93	Exon2	caccgTGAGCTTGTAGTTCCGCCAC	GTGGCGGAACTACAAGCTCA	aaacGTGGCGGAACTACAAGCTCAc
	oligo-3	CGTCATAGCGGTACACCTTC	92	Exon2	caccgCGTCATAGCGGTACACCTTC	GAAGGTGTACCGCTATGACG	aaacGAAGGTGTACCGCTATGACGc
		GTTCCGCCACTGGAAGCTCG	90
Kmt2g	oligo-1	ATAAACTGTACCGCTACGAT	97	Exon2	caccgATAAACTGTACCGCTACGAT	ATCGTAGCGGTACAGTTTAT	aaacATCGTAGCGGTACAGTTTATc
SETD1B	oligo-2	CATAAACTGTACCGCTACGA	96	Exon2	caccgCATAAACTGTACCGCTACGA	TCGTAGCGGTACAGTTTATG	aaacTCGTAGCGGTACAGTTTATGc
	oligo-3	GGTTCCTCCTCTCGCCCGAA	94	Exon2	caccgGGTTCCTCCTCTCGCCCGAA	TTCGGGCGAGAGGAGGAACC	aaacTTCGGGCGAGAGGAGGAACCc
		AGCCCGGCCCTTCGGGCGAG	93
		TGGTTCCTCCTCTCGCCCGA	93
Kmt2h	oligo-1	CTTTCTCGATTCCGCTTGCG	95	Exon1	caccgCTTTCTCGATTCCGCTTGCG	CGCAAGCGGAATCGAGAAAG	aaacCGCAAGCGGAATCGAGAAAGc
Ash1l	oligo-2	CTCGCAAGCGGAATCGAGAA	93	Exon1	caccgCTCGCAAGCGGAATCGAGAA	TTCTCGATTCCGCTTGCGAG	aaacTTCTCGATTCCGCTTGCGAGc
	oligo-3	TCGCAAGCGGAATCGAGAAA	92	Exon1	caccgTCGCAAGCGGAATCGAGAAA	TTTCTCGATTCCGCTTGCGA	aaacTTTCTCGATTCCGCTTGCGAc
		CGCAAGCGGAATCGAGAAAG	92
Kmt3a	oligo-1	AAATCCCCCATCTTCGGTGG	90	Exon1	caccgAAATCCCCCATCTTCGGTGG	CCACCGAAGATGGGGGATTT	aaacCCACCGAAGATGGGGGATTTc
Setd2	oligo-2	CAGCAGCCGCCACCGAAGAT	89	Exon1	caccgCAGCAGCCGCCACCGAAGAT	ATCTTCGGTGGCGGCTGCTG	aaacATCTTCGGTGGCGGCTGCTGc
	oligo-3	AGCAGCCGCCACCGAAGATG	86	Exon1	caccgAGCAGCCGCCACCGAAGATG	CATCTTCGGTGGCGGCTGCT	aaacCATCTTCGGTGGCGGCTGCTc
		TAGAAATCCCCCATCTTCGG	84
Kmt3b	oligo-1	AAGGACAGCCCTTTCGGTAA	90	Exon2	caccgAAGGACAGCCCTTTCGGTAA	TTACCGAAAGGGCTGTCCTT	aaacTTACCGAAAGGGCTGTCCTTc
Nsd1	oligo-2	TGGATTGACCATTACCGAAA	89	Exon2	caccgTGGATTGACCATTACCGAAA	TTTCGGTAATGGTCAATCCA	aaacTTTCGGTAATGGTCAATCCAc
	oligo-3	TTGGATTGACCATTACCGAA	88	Exon2	caccgTTGGATTGACCATTACCGAA	TTCGGTAATGGTCAATCCAA	aaacTTCGGTAATGGTCAATCCAAc
		CATTCCACTGCGGAGACTAC	82
		AAATCCTGTAGTCTCCGCAG	82
Kmt3c	oligo-1	CGCGCTGCGGCCCTTCCACG	92	Exon1	caccgCGCGCTGCGGCCCTTCCACG	CGTGGAAGGGCCGCAGCGCG	aaacCGTGGAAGGGCCGCAGCGCGc
Smyd2	oligo-2	GCGCTGCGGCCCTTCCACGT	92	Exon1	caccgGCGCTGCGGCCCTTCCACGT	ACGTGGAAGGGCCGCAGCGC	aaacACGTGGAAGGGCCGCAGCGCc
	oligo-3	GTGCTCACCGTGGGCGAGCG	91	Exon1	caccgGTGCTCACCGTGGGCGAGCG	CGCTCGCCCACGGTGAGCAC	aaacCGCTCGCCCACGGTGAGCACc
		CGTGGAAGGGCCGCAGCGCG	90
Kmt4	oligo-1	CGTAGACCGGCAGCGGCCAC	95	Exon1	caccgCGTAGACCGGCAGCGGCCAC	GTGGCCGCTGCCGGTCTACG	aaacGTGGCCGCTGCCGGTCTACGc
Dot1l	oligo-2	CCACGGGTAGACGGCGGGCT	93	Exon1	caccgCCACGGGTAGACGGCGGGCT	AGCCCGCCGTCTACCCGTGG	aaacAGCCCGCCGTCTACCCGTGGc
	oligo-3	AGCGGCCACGGGTAGACGGC	92	Exon1	caccgAGCGGCCACGGGTAGACGGC	GCCGTCTACCCGTGGCCGCT	aaacGCCGTCTACCCGTGGCCGCTc
		CCGAGCCCGCCGTCTACCCG	91
Kmt5a	oligo-1	GATGTGCAAGCCCCGCGCGG	91	Exon2	caccgGATGTGCAAGCCCCGCGCGG	CCGCGCGGGGCTTGCACATC	aaacCCGCGCGGGGCTTGCACATCc
Setd8	oligo-2	GGGGAGGCCCCGCAGCGACG	91	Exon2	caccgGGGGAGGCCCCGCAGCGACG	CGTCGCTGCGGGGCCTCCCC	aaacCGTCGCTGCGGGGCCTCCCCc
	oligo-3	GAAGATGTGCAAGCCCCGCG	90	Exon2	caccgGAAGATGTGCAAGCCCCGCG	CGCGGGGCTTGCACATCTTC	aaacCGCGGGGCTTGCACATCTTCc
		CGGGGAGGCCCCGCAGCGAC	85
Kmt5b	oligo-1	CCGGCAGAAACGCCGTTGAG	94	CDS4	caccgCCGGCAGAAACGCCGTTGAG	CTCAACGGCGTTTCTGCCGG	aaacCTCAACGGCGTTTCTGCCGGc
Suv420h1	oligo-2	CGGCGTTTCTGCCGGTCTTC	88	CDS4	caccgCGGCGTTTCTGCCGGTCTTC	GAAGACCGGCAGAAACGCCG	aaacGAAGACCGGCAGAAACGCCGc
	oligo-3	AGCCGCTATGTGCCGTCCTC	91	CDS5	caccgAGCCGCTATGTGCCGTCCTC	GAGGACGGCACATAGCGGCT	aaacGAGGACGGCACATAGCGGCTc
		CCTCTCAACGGCGTTTCTGC	88
		ATTACAGCAGCACTCGGGCA	84
Kmt5c	oligo-1	TCTCGGGCTGTCACTCGATC		CDS2	caccgTCTCGGGCTGTCACTCGATC	GATCGAGTGACAGCCCGAGA	aaacGATCGAGTGACAGCCCGAGAc
Suv420h2	oligo-2	TGGTGTTGTCGTCGCAAGGT		CDS3	caccgTGGTGTTGTCGTCGCAAGGT	ACCTTGCGACGACAACACCA	aaacACCTTGCGACGACAACACCAc
	oligo-3	AAGGTGGTGTTGTCGTCGCA			caccgAAGGTGGTGTTGTCGTCGCA	TGCGACGACAACACCACCTT	aaacTGCGACGACAACACCACCTTc
Kmt6a	oligo-1	ACACGCTTCCGCCAACAAAC	86	CDS2	caccgACACGCTTCCGCCAACAAAC	GTTTGTTGGCGGAAGCGTGT	aaacGTTTGTTGGCGGAAGCGTGTc
Ezh2	oligo-2	GAGCTCATTGCGCGGGACTA	95	CDS3	caccgGAGCTCATTGCGCGGGACTA	TAGTCCCGCGCAATGAGCTC	aaacTAGTCCCGCGCAATGAGCTCc
	oligo-3	TGAGCTCATTGCGCGGGACT	92		caccgTGAGCTCATTGCGCGGGACT	AGTCCCGCGCAATGAGCTCA	aaacAGTCCCGCGCAATGAGCTCAc
Kmt6b	oligo-1	TCGACAGCTCAAACGGCTCC	91	CDS3	caccgTCGACAGCTCAAACGGCTCC	GGAGCCGTTTGAGCTGTCGA	aaacGGAGCCGTTTGAGCTGTCGAc
Ezh1	oligo-2	TGCGGCTTCGACAGCTCAAA	82		caccgTGCGGCTTCGACAGCTCAAA	TTTGAGCTGTCGAAGCCGCA	aaacTTTGAGCTGTCGAAGCCGCAc
	oligo-3	AAACGGCTCCAGGCAAATAT	81		caccgAAACGGCTCCAGGCAAATAT	ATATTTGCCTGGAGCCGTTT	aaacATATTTGCCTGGAGCCGTTTc
Kmt7	oligo-1	GTGGTAATCCGTCATCGTCC	92	CDS2	caccgGTGGTAATCCGTCATCGTCC	GGACGATGACGGATTACCAC	aaacGGACGATGACGGATTACCACc
Setd7	oligo-2	TCCCGTCAGAGTCGTACTCC	94	CDS3	caccgTCCCGTCAGAGTCGTACTCC	GGAGTACGACTCTGACGGGA	aaacGGAGTACGACTCTGACGGGAc
	oligo-3	CCTCATAGGTGTAAACGCCC	93	CDS3	caccgCCTCATAGGTGTAAACGCCC	GGGCGTTTACACCTATGAGG	aaacGGGCGTTTACACCTATGAGGc
		GACGATGACGGATTACCACA	87
		ACGATGACGGATTACCACAC	86
		GTGACAGTGCAGAACCCGTG	85
Kmt8	oligo-1	GCGGTCGACAAGACTCGGAT	97		caccgGCGGTCGACAAGACTCGGAT	ATCCGAGTCTTGTCGACCGC	aaacATCCGAGTCTTGTCGACCGCc
Prdm2	oligo-2	CGAGTCTTGTCGACCGCAGA	97	CDS3	caccgCGAGTCTTGTCGACCGCAGA	TCTGCGGTCGACAAGACTCG	aaacTCTGCGGTCGACAAGACTCGc
	oligo-3	GTACCTGAACACGTGCTTCG	90	CDS3	caccgGTACCTGAACACGTGCTTCG	CGAAGCACGTGTTCAGGTAC	aaacCGAAGCACGTGTTCAGGTACc
		AGTCCTCGAAGCACGTGTTC	89	CDS3		GAACACGTGCTTCGAGGACT
Eed	oligo-1	GGAAGTGTCGACTGCGCCGG	95	exon1	caccgGGAAGTGTCGACTGCGCCGG		aaacCCGGCGCAGTCGACACTTCCc
	oligo-2	GAGGGAAGTGTCGACTGCGC	94		caccgGAGGGAAGTGTCGACTGCGC		aaacGCGCAGTCGACACTTCCCTCc
	oligo-3	GAAGTGTCGACTGCGCCGGC	91		caccgGAAGTGTCGACTGCGCCGGC		aaacGCCGGCGCAGTCGACACTTCc
Suz12	oligo-1	GCCGAAAATGGAGCACGTCC	85	exon1	caccgGCCGAAAATGGAGCACGTCC		aaacGGACGTGCTCCATTTTCGGCc
	oligo-2	GCCGGTGAAGAAGCCGAAAA	84		caccgGCCGGTGAAGAAGCCGAAAA		aaacTTTTCGGCTTCTTCACCGGCc
	oligo-3	GCCTGGACGTGCTCCATTTT	74		caccgGCCTGGACGTGCTCCATTTT		aaacAAAATGGAGCACGTCCAGGCc
Jarid2	oligo-1	ATGACAGCGATGGGATCCCG	86	CDS2	caccgATGACAGCGATGGGATCCCG		aaacCGGGATCCCATCGCTGTCATc
	oligo-2	ACTAACATCGTTGCTAGTAG	92	CDS3	caccgACTAACATCGTTGCTAGTAG		aaacCTACTAGCAACGATGTTAGTc
	oligo-3	ATTTTGAAGAAGGGCCGTCG	92		caccgATTTTGAAGAAGGGCCGTCG		aaacCGACGGCCCTTCTTCAAAATc
Kdm1a	oligo-1	TCCGGTCTCCATGGGCGTCG	96	CDS1	caccgTCCGGTCTCCATGGGCGTCG	CGACGCCCATGGAGACCGGA	aaacCGACGCCCATGGAGACCGGAc
Lsd1	oligo-2	CGAGCGCACTCCCCGAAAGA	95		caccgCGAGCGCACTCCCCGAAAGA	TCTTTCGGGGAGTGCGCTCG	aaacTCTTTCGGGGAGTGCGCTCGc
	oligo-3	CCTGACGGGCCCCACCGACA	92		caccgCCTGACGGGCCCCACCGACA	TGTCGGTGGGGCCCGTCAGG	aaacTGTCGGTGGGGCCCGTCAGGc
Kdm1b	oligo-1	AGCAGTAGAGATCCCGGATG	87	CDS3	caccgAGCAGTAGAGATCCCGGATG	CATCCGGGATCTCTACTGCT	aaacCATCCGGGATCTCTACTGCTc
Lsd2	oligo-2	AAAATGGTTACACCTCCCGA	90	CDS4	caccgAAAATGGTTACACCTCCCGA	TCGGGAGGTGTAACCATTTT	aaacTCGGGAGGTGTAACCATTTTc
	oligo-3	GGAAAGGTGATACCATCGGG	87	CDS4	caccgGGAAAGGTGATACCATCGGG	CCCGATGGTATCACCTTTCC	aaacCCCGATGGTATCACCTTTCCc
		CTTTGACCTCCCTCGAGATG	82
		CTCCTCAAAGGCAGGTTATC	75
		TTTGAGGAGCTCTGGGCGGC	68
		TGCCGCCCAGAGCTCCTCAA	68
Kdm2a	oligo-1	ATCTTCATAGCGACGACGCA	96	CDS3	caccgATCTTCATAGCGACGACGCA	TGCGTCGTCGCTATGAAGAT	aaacTGCGTCGTCGCTATGAAGATc
Fbxl11	oligo-2	CGTCGTCGCTATGAAGATGA	89		caccgCGTCGTCGCTATGAAGATGA	TCATCTTCATAGCGACGACG	aaacTCATCTTCATAGCGACGACGc
	oligo-3	GTAGAGTATATCCAGCGGGG	91	CDS4	caccgGTAGAGTATATCCAGCGGGG	CCCCGCTGGATATACTCTAC	aaacCCCCGCTGGATATACTCTACc
Kdm2b	oligo-1	GAACGAAGACTTGTCGGACG	95	CDS2	caccgGAACGAAGACTTGTCGGACG	CGTCCGACAAGTCTTCGTTC	aaacCGTCCGACAAGTCTTCGTTCc
Fbxl10	oligo-2	CTTCGTTCTCGTCGTATCTC	93		caccgCTTCGTTCTCGTCGTATCTC	GAGATACGACGAGAACGAAG	aaacGAGATACGACGAGAACGAAGc
	oligo-3	CGAAGACTTGTCGGACGTGG	91		caccgCGAAGACTTGTCGGACGTGG	CCACGTCCGACAAGTCTTCG	aaacCCACGTCCGACAAGTCTTCGc
Kdm3a	oligo-1	CTTTCTTAGTAACGTCGGTG	95	CDS2	caccgCTTTCTTAGTAACGTCGGTG	CACCGACGTTACTAAGAAAG	aaacCACCGACGTTACTAAGAAAGc
Jmjd1a	oligo-2	ACTTGGAGCGCGTTGCCGAG	95		caccgACTTGGAGCGCGTTGCCGAG	CTCGGCAACGCGCTCCAAGT	aaacCTCGGCAACGCGCTCCAAGTc
	oligo-3	TTTCTTAGTAACGTCGGTGT	94		caccgTTTCTTAGTAACGTCGGTGT	ACACCGACGTTACTAAGAAA	aaacACACCGACGTTACTAAGAAAc
Kdm3b	oligo-1	CTCACTACCGCCGCCGCCGT	91	CDS1	caccgCTCACTACCGCCGCCGCCGT	ACGGCGGCGGCGGTAGTGAG	aaacACGGCGGCGGCGGTAGTGAGc
Jmjd1b	oligo-2	GCTTCTGTTCGCGGACCCTA	89		caccgGCTTCTGTTCGCGGACCCTA	TAGGGTCCGCGAACAGAAGC	aaacTAGGGTCCGCGAACAGAAGCc
	oligo-3	TCACTACCGCCGCCGCCGTG	89		caccgTCACTACCGCCGCCGCCGTG	CACGGCGGCGGCGGTAGTGA	aaacCACGGCGGCGGCGGTAGTGAc
Kdm3c	oligo-1	GCCGTGTCCCACCGCGACCG	97	CDS1	caccgGCCGTGTCCCACCGCGACCG	CGGTCGCGGTGGGACACGGC	aaacCGGTCGCGGTGGGACACGGCc
Jmjd1c	oligo-2	CTCCGGACGCGCGTCCTCGC	93		caccgCTCCGGACGCGCGTCCTCGC	GCGAGGACGCGCGTCCGGAG	aaacGCGAGGACGCGCGTCCGGAGc
	oligo-3	CGACCGCGGCCACCCGGACC	92		caccgCGACCGCGGCCACCCGGACC	GGTCCGGGTGGCCGCGGTCG	aaacGGTCCGGGTGGCCGCGGTCGc
Kdm4a	oligo-1	ATATCGTCGTAGGATGTTCG	97	CDS3	caccgATATCGTCGTAGGATGTTCG	CGAACATCCTACGACGATAT	aaacCGAACATCCTACGACGATATc
Jmjd2a	oligo-2	TAGATCATCAATATCGTCGT	96		caccgTAGATCATCAATATCGTCGT	ACGACGATATTGATGATCTA	aaacACGACGATATTGATGATCTAc
	oligo-3	GATCTTGCGGAACTCACGAA	95		caccgGATCTTGCGGAACTCACGAA	TTCGTGAGTTCCGCAAGATC	aaacTTCGTGAGTTCCGCAAGATCc
Kdm4b	oligo-1	GTGGCGTACATTGAGTCGCA	94	CDS2	caccgGTGGCGTACATTGAGTCGCA	TGCGACTCAATGTACGCCAC	aaacTGCGACTCAATGTACGCCACc
Jmjd2b	oligo-2	TGTGGCGTACATTGAGTCGC	93		caccgTGTGGCGTACATTGAGTCGC	GCGACTCAATGTACGCCACA	aaacGCGACTCAATGTACGCCACAc
	oligo-3	TCGCAGGGTGCCCACCGTGC	91		caccgTCGCAGGGTGCCCACCGTGC	GCACGGTGGGCACCCTGCGA	aaacGCACGGTGGGCACCCTGCGAc
Kdm4c	oligo-1	CTTGGCAAGACCTGCTCGAT	90	CDS2	caccgCTTGGCAAGACCTGCTCGAT	ATCGAGCAGGTCTTGCCAAG	aaacATCGAGCAGGTCTTGCCAAGc
Jmjd2c	oligo-2	TCCAAAGGAGCCCATCGAGC	86		caccgTCCAAAGGAGCCCATCGAGC	GCTCGATGGGCTCCTTTGGA	aaacGCTCGATGGGCTCCTTTGGAc
	oligo-3	ACCATCTGCTGAATTGGTGC	83	CDS3	caccgACCATCTGCTGAATTGGTGC	GCACCAATTCAGCAGATGGT	aaacGCACCAATTCAGCAGATGGTc
Kdm4d	oligo-1	CATAAATCGGTGACTCATAC	83	CDS2	caccgCATAAATCGGTGACTCATAC	GTATGAGTCACCGATTTATG	aaacGTATGAGTCACCGATTTATGc
Jmjd2d	oligo-2	CTGTATGAGTCACCGATTTA	80		caccgCTGTATGAGTCACCGATTTA	TAAATCGGTGACTCATACAG	aaacTAAATCGGTGACTCATACAGc
	oligo-3	GTCAGCGGCTCCCTGTTTGA	78		caccgGTCAGCGGCTCCCTGTTTGA	TCAAACAGGGAGCCGCTGAC	aaacTCAAACAGGGAGCCGCTGACc
Kdm5a	oligo-1	TGAGTTTTATCGGGCGCATC	97	CDS1	caccgTGAGTTTTATCGGGCGCATC	GATGCGCCCGATAAAACTCA	aaacGATGCGCCCGATAAAACTCAc
Jarid1a/Rbbp2	oligo-2	AACTCCGCCGCGTAGCCCCC	96		caccgAACTCCGCCGCGTAGCCCCC	GGGGGCTACGCGGCGGAGTT	aaacGGGGGCTACGCGGCGGAGTTc
	oligo-3	ACTCCGCCGCGTAGCCCCCC	95		caccgACTCCGCCGCGTAGCCCCCC	GGGGGGCTACGCGGCGGAGT	aaacGGGGGGCTACGCGGCGGAGTc
Kdm5b	oligo-1	CGGCTCGAAGACCGGACACT	94	CDS1	caccgCGGCTCGAAGACCGGACACT	AGTGTCCGGTCTTCGAGCCG	aaacAGTGTCCGGTCTTCGAGCCGc
Jarid1b/Plu1	oligo-2	TCCGGTCTTCGAGCCGAGCT	93		caccgTCCGGTCTTCGAGCCGAGCT	AGCTCGGCTCGAAGACCGGA	aaacAGCTCGGCTCGAAGACCGGAc
	oligo-3	GTCCGGTCTTCGAGCCGAGC	92		caccgGTCCGGTCTTCGAGCCGAGC	GCTCGGCTCGAAGACCGGAC	aaacGCTCGGCTCGAAGACCGGACc
Kdm5c	oligo-1	ATGCCGGACTTCTCGGCGAT	97	CDS1	caccgATGCCGGACTTCTCGGCGAT	ATCGCCGAGAAGTCCGGCAT	aaacATCGCCGAGAAGTCCGGCATc
Jarid1c/Smcx	oligo-2	CGACGATTTCCTACCGCCGC	97		caccgCGACGATTTCCTACCGCCGC	GCGGCGGTAGGAAATCGTCG	aaacGCGGCGGTAGGAAATCGTCGc
	oligo-3	CGGCGGCGGTAGGAAATCGT	96		caccgCGGCGGCGGTAGGAAATCGT	ACGATTTCCTACCGCCGCCG	aaacACGATTTCCTACCGCCGCCGc
Kdm5d	oligo-1	ATCGCGGAATTCCGCCCAAC	98	CDS1	caccgATCGCGGAATTCCGCCCAAC	GTTGGGCGGAATTCCGCGAT	aaacGTTGGGCGGAATTCCGCGATc
Smcy/Jarid1d	oligo-2	GCGGAATTCCGCGATCCTCT	97		caccgGCGGAATTCCGCGATCCTCT	AGAGGATCGCGGAATTCCGC	aaacAGAGGATCGCGGAATTCCGCc
	oligo-3	TCGCGGAATTCCGCCCAACT	95		caccgTCGCGGAATTCCGCCCAACT	AGTTGGGCGGAATTCCGCGA	aaacAGTTGGGCGGAATTCCGCGAc
Kdm6a	oligo-1	AAAAGCGAGCGGCGAGAGCG	90	CDS1	caccgAAAAGCGAGCGGCGAGAGCG	CGCTCTCGCCGCTCGCTTTT	aaacCGCTCTCGCCGCTCGCTTTTc
Utx	oligo-2	GAGGGAGGCGCTCGGCGGAC	89		caccgGAGGGAGGCGCTCGGCGGAC	GTCCGCCGAGCGCCTCCCTC	aaacGTCCGCCGAGCGCCTCCCTCc
	oligo-3	ACCTCACGAACCCGAAAAGG	91	CDS2	caccgACCTCACGAACCCGAAAAGG	CCTTTTCGGGTTCGTGAGGT	aaacCCTTTTCGGGTTCGTGAGGTc
Kdm6b	oligo-1	TCCCGTGCAGAGCGGGCCCC	84	CDS4	caccgTCCCGTGCAGAGCGGGCCCC	GGGGCCCGCTCTGCACGGGA	aaacGGGGCCCGCTCTGCACGGGAc
Jmjd3	oligo-2	ATCGGGCAGTGGACCCTCCA	82		caccgATCGGGCAGTGGACCCTCCA	TGGAGGGTCCACTGCCCGAT	aaacTGGAGGGTCCACTGCCCGATc
	oligo-3	CATCGGGCAGTGGACCCTCC	82		caccgCATCGGGCAGTGGACCCTCC	GGAGGGTCCACTGCCCGATG	aaacGGAGGGTCCACTGCCCGATGc
Kdm6c	oligo-1	GCGGAAAAGGCTAGAGGCGA	80	CDS1	caccgGCGGAAAAGGCTAGAGGCGA	TCGCCTCTAGCCTTTTCCGC	aaacTCGCCTCTAGCCTTTTCCGCc
Uty	oligo-2	GCTAGAGGCGAGGGCGAAGA	79		caccgGCTAGAGGCGAGGGCGAAGA	TCTTCGCCCTCGCCTCTAGC	aaacTCTTCGCCCTCGCCTCTAGCc
	oligo-3	AGGCGCTTTGTGGATTAGAT	79		caccgAGGCGCTTTGTGGATTAGAT	ATCTAATCCACAAAGCGCCT	aaacATCTAATCCACAAAGCGCCTc
Kdm7a	oligo-1	ATGAAGCGGTTCACGTCGTA	95	CDS1	caccgATGAAGCGGTTCACGTCGTA	TACGACGTGAACCGCTTCAT	aaacTACGACGTGAACCGCTTCATc
Jhdm1d	oligo-2	GTCGGTGTCCGCTCCGGGTC	95		caccgGTCGGTGTCCGCTCCGGGTC	GACCCGGAGCGGACACCGAC	aaacGACCCGGAGCGGACACCGACc
	oligo-3	CATACACAGTACACGGGCGG	94		caccgCATACACAGTACACGGGCGG	CCGCCCGTGTACTGTGTATG	aaacCCGCCCGTGTACTGTGTATGc
Kdm7b	oligo-1	CATCATAAGGCAGTCGACAG	89	CDS2	caccgCATCATAAGGCAGTCGACAG	CTGTCGACTGCCTTATGATG	aaacCTGTCGACTGCCTTATGATGc
Phf8	oligo-2	GTCACACTCGATCATGAAGC	82		caccgGTCACACTCGATCATGAAGC	GCTTCATGATCGAGTGTGAC	aaacGCTTCATGATCGAGTGTGACc
	oligo-3	ATGAAGCGGGTCACATCATA	82		caccgATGAAGCGGGTCACATCATA	TATGATGTGACCCGCTTCAT	aaacTATGATGTGACCCGCTTCATc
Kdm7c	oligo-1	CATAAAGCGGGTAACGTCGT	99	CDS1	caccgCATAAAGCGGGTAACGTCGT	ACGACGTTACCCGCTTTATG	aaacACGACGTTACCCGCTTTATGc
Phf2	oligo-2	ATAAAGCGGGTAACGTCGTA	97		caccgATAAAGCGGGTAACGTCGTA	TACGACGTTACCCGCTTTAT	aaacTACGACGTTACCCGCTTTATc
	oligo-3	ATCGCACTCGATCATAAAGC	93		caccgATCGCACTCGATCATAAAGC	GCTTTATGATCGAGTGCGAT	aaacGCTTTATGATCGAGTGCGATc
Kdm8	oligo-1	GTCTATTCTACGCGGGCCAT	97	CDS2	caccgGTCTATTCTACGCGGGCCAT	ATGGCCCGCGTAGAATAGAC	aaacATGGCCCGCGTAGAATAGACc
Jmjd5	oligo-2	CGTGGCTGCGCTTTTGCGGC	95		caccgCGTGGCTGCGCTTTTGCGGC	GCCGCAAAAGCGCAGCCACG	aaacGCCGCAAAAGCGCAGCCACGc
	oligo-3	GCTGTGGGTCTATTCTACGC	91		caccgGCTGTGGGTCTATTCTACGC	GCGTAGAATAGACCCACAGC	aaacGCGTAGAATAGACCCACAGCc
Jmjd7	oligo-1	GTTGCAAGAGTTCCCGGCGG	93	CDS1	caccgGTTGCAAGAGTTCCCGGCGG		aaacCCGCCGGGAACTCTTGCAACc
	oligo-2	GGCGTTGCAAGAGTTCCCGG	90		caccgGGCGTTGCAAGAGTTCCCGG		aaacCCGGGAACTCTTGCAACGCCc
	oligo-3	GTTATGCGGACGCGGTGCGA	99	CDS3	caccgGTTATGCGGACGCGGTGCGA		aaacTCGCACCGCGTCCGCATAACc
Hif1an	oligo-1	CGATGAGCTCTTCCGCCCGA	97	CDS1	caccgCGATGAGCTCTTCCGCCCGA		aaacTCGGGCGGAAGAGCTCATCGc
	oligo-2	TCGATGAGCTCTTCCGCCCG	90		caccgTCGATGAGCTCTTCCGCCCG		aaacCGGGCGGAAGAGCTCATCGAc
	oligo-3	GAAAGCTGTAACTTCGTAGC	90		caccgGAAAGCTGTAACTTCGTAGC		aaacGCTACGAAGTTACAGCTTTCc
Hspbap1	oligo-1	GGCATCGCGCCCCCGACCCT	93	CDS1	caccgGGCATCGCGCCCCCGACCCT		aaacAGGGTCGGGGGCGCGATGCCc
	oligo-2	TCGATTGGCCATCACGACAC	94	CDS2	caccgTCGATTGGCCATCACGACAC		aaacGTGTCGTGATGGCCAATCGAc
	oligo-3	GACTGCGAAACACCTTTCGA	93		caccgGACTGCGAAACACCTTTCGA		aaacTCGAAAGGTGTTTCGCAGTCc
Jmjd4	oligo-1	CCGGTAGTACCGCTCGGCAA	98	CDS1	caccgCCGGTAGTACCGCTCGGCAA		aaacTTGCCGAGCGGTACTACCGGc
	oligo-2	CCTTTGCCGAGCGGTACTAC	97		caccgCCTTTGCCGAGCGGTACTAC		aaacGTAGTACCGCTCGGCAAAGGc
	oligo-3	GAGGTCCCGGTAGTACCGCT	96		caccgGAGGTCCCGGTAGTACCGCT		aaacAGCGGTACTACCGGGACCTCc
Jmjd6	oligo-1	GAGCAAGAAGCGCATCCGCG	96	CDS1	caccgGAGCAAGAAGCGCATCCGCG		aaacCGCGGATGCGCTTCTTGCTCc
	oligo-2	CTCCGGCCGCGCACTTCGCT	96		caccgCTCCGGCCGCGCACTTCGCT		aaacAGCGAAGTGCGCGGCCGGAGc
	oligo-3	AGCTCAAGGACTCGCTCGAC	96		caccgAGCTCAAGGACTCGCTCGAC		aaacGTCGAGCGAGTCCTTGAGCTc
Jmjd8	oligo-1	GCGTTGCACAGTGGAGCGTC	85	CDS2	caccgGCGTTGCACAGTGGAGCGTC		aaacGACGCTCCACTGTGCAACGCc
	oligo-2	AGCGTTGCACAGTGGAGCGT	83		caccgAGCGTTGCACAGTGGAGCGT		aaacACGCTCCACTGTGCAACGCTc
	oligo-3	CTTGCAAGATGACGGGCTTG	86	CDS3	caccgCTTGCAAGATGACGGGCTTG		aaacCAAGCCCGTCATCTTGCAAGc
Hr	oligo-1	CGGCATGCCCACCTCGCTAT	95	CDS2	caccgCGGCATGCCCACCTCGCTAT		aaacATAGCGAGGTGGGCATGCCGc
	oligo-2	GGGTGAGGGTCCTCGGAACG	92		caccgGGGTGAGGGTCCTCGGAACG		aaacCGTTCCGAGGACCCTCACCCc
	oligo-3	TCAGGGGCCCATAGCGAGGT	91		caccgTCAGGGGCCCATAGCGAGGT		aaacACCTCGCTATGGGCCCCTGAc
Mina	oligo-1	TGGTAATATTTGGCCAGTAC	80	CDS2	caccgTGGTAATATTTGGCCAGTAC		aaacGTACTGGCCAAATATTACCAc
	oligo-2	CCAGAGGGATGACCCTGTAC	78		caccgCCAGAGGGATGACCCTGTAC		aaacGTACAGGGTCATCCCTCTGGc
	oligo-3	CCAGTACAGGGTCATCCCTC	76		caccgCCAGTACAGGGTCATCCCTC		aaacGAGGGATGACCCTGTACTGGc
NO66

## Sheet: Prmt
gene		target sequence	score	coding region	+caccg----F	5-3 Reverse Complemented	+aaac+c----R
Prmt1	oligo-1	TAGTGAGAAGCCCAACGCTG	44	exon3	caccgTAGTGAGAAGCCCAACGCTG	CAGCGTTGGGCTTCTCACTA	aaacCAGCGTTGGGCTTCTCACTAc
	oligo-2	CGGGGGCCCGCAAGGTTATT	95	exon4	caccgCGGGGGCCCGCAAGGTTATT	AATAACCTTGCGGGCCCCCG	aaacAATAACCTTGCGGGCCCCCGc
	oligo-3	CACAGCATAATCGGAGATAC	85	exon5	caccgCACAGCATAATCGGAGATAC	GTATCTCCGATTATGCTGTG	aaacGTATCTCCGATTATGCTGTGc
	oligo-4	CAACACCGTGCTGCACGCTC	81	exon6	caccgCAACACCGTGCTGCACGCTC	GAGCGTGCAGCACGGTGTTG	aaacGAGCGTGCAGCACGGTGTTGc
Prmt2	oligo-1	ATGACCTGTGACTCGCTGCA	84	exon2	caccgATGACCTGTGACTCGCTGCA	TGCAGCGAGTCACAGGTCAT	aaacTGCAGCGAGTCACAGGTCATc
	oligo-2	GATGACCTGTGACTCGCTGC	83	exon2	caccgGATGACCTGTGACTCGCTGC	GCAGCGAGTCACAGGTCATC	aaacGCAGCGAGTCACAGGTCATCc
	oligo-3	TATTGAACTATGGAGGCACC	83	exon2	caccgTATTGAACTATGGAGGCACC	GGTGCCTCCATAGTTCAATA	aaacGGTGCCTCCATAGTTCAATAc
Prmt3	oligo-1	GAATTCATATATTCAACCGT	84	exon5	caccgGAATTCATATATTCAACCGT	ACGGTTGAATATATGAATTC	aaacACGGTTGAATATATGAATTCc
	oligo-2	ATCCTCACGCGCCCGAGCCA	91	exon6	caccgATCCTCACGCGCCCGAGCCA	TGGCTCGGGCGCGTGAGGAT	aaacTGGCTCGGGCGCGTGAGGATc
	oligo-3	TGCCTTGGCTCGGGCGCGTG	90	exon6	caccgTGCCTTGGCTCGGGCGCGTG	CACGCGCCCGAGCCAAGGCA	aaacCACGCGCCCGAGCCAAGGCAc
Carm1	oligo-1	CTCACTATCGGCGACGCGAA	99	exon1	caccgCTCACTATCGGCGACGCGAA	TTCGCGTCGCCGATAGTGAG	aaacTTCGCGTCGCCGATAGTGAGc
Prmt4	oligo-2	CGTTCGCGTCGCCGATAGTG	99		caccgCGTTCGCGTCGCCGATAGTG	CACTATCGGCGACGCGAACG	aaacCACTATCGGCGACGCGAACGc
	oligo-3	CGCGCCGGACCAGACGCGGC	98		caccgCGCGCCGGACCAGACGCGGC	GCCGCGTCTGGTCCGGCGCG	aaacGCCGCGTCTGGTCCGGCGCGc
Prmt5	oligo-1	CTATTTCGGGGACGCAATTC	94	exon1	caccgCTATTTCGGGGACGCAATTC	GAATTGCGTCCCCGAAATAG	aaacGAATTGCGTCCCCGAAATAGc
	oligo-2	GAACCTGCTAAGAATCGGCC	92	exon2	caccgGAACCTGCTAAGAATCGGCC	GGCCGATTCTTAGCAGGTTC	aaacGGCCGATTCTTAGCAGGTTCc
	oligo-3	GCAGTAGGTCTGATCGTGTC	93	exon2	caccgGCAGTAGGTCTGATCGTGTC	GACACGATCAGACCTACTGC	aaacGACACGATCAGACCTACTGCc
Prmt6	oligo-1	CGCGTACACGCGCCGTGCCC	97	exon1	caccgCGCGTACACGCGCCGTGCCC	GGGCACGGCGCGTGTACGCG	aaacGGGCACGGCGCGTGTACGCGc
	oligo-2	GGCACGGCGCGTGTACGCGG	97		caccgGGCACGGCGCGTGTACGCGG	CCGCGTACACGCGCCGTGCC	aaacCCGCGTACACGCGCCGTGCCc
	oligo-3	CTCCTCGTGGACCGAGACGT	95		caccgCTCCTCGTGGACCGAGACGT	ACGTCTCGGTCCACGAGGAG	aaacACGTCTCGGTCCACGAGGAGc
Prmt7	oligo-1	GGCCGTGCCAATCCTACCAC	87	exon2	caccgGGCCGTGCCAATCCTACCAC	GTGGTAGGATTGGCACGGCC	aaacGTGGTAGGATTGGCACGGCCc
	oligo-2	CACTCCAGGGATCCCGTGGT	87		caccgCACTCCAGGGATCCCGTGGT	ACCACGGGATCCCTGGAGTG	aaacACCACGGGATCCCTGGAGTGc
	oligo-3	TGGCCGTGCCAATCCTACCA	85		caccgTGGCCGTGCCAATCCTACCA	TGGTAGGATTGGCACGGCCA	aaacTGGTAGGATTGGCACGGCCAc
Prmt8	oligo-1	TTCGACTCATACGCTCACTT	91	exon2	caccgTTCGACTCATACGCTCACTT	AAGTGAGCGTATGAGTCGAA	aaacAAGTGAGCGTATGAGTCGAAc
	oligo-2	TGGACATCTTGCCCCGTCCA	90		caccgTGGACATCTTGCCCCGTCCA	TGGACGGGGCAAGATGTCCA	aaacTGGACGGGGCAAGATGTCCAc
	oligo-3	TTGGACATCTTGCCCCGTCC	88		caccgTTGGACATCTTGCCCCGTCC	GGACGGGGCAAGATGTCCAA	aaacGGACGGGGCAAGATGTCCAAc
Prmt9	oligo-1	CGTCTTTCAGCTCCGGCGCC	90	exon1	caccgCGTCTTTCAGCTCCGGCGCC	GGCGCCGGAGCTGAAAGACG	aaacGGCGCCGGAGCTGAAAGACGc
	oligo-2	CGGGGCCTGGGCCGCGAGTT	87		caccgCGGGGCCTGGGCCGCGAGTT	AACTCGCGGCCCAGGCCCCG	aaacAACTCGCGGCCCAGGCCCCGc
	oligo-3	GGCACCTGGGCGGGACGAGC	85		caccgGGCACCTGGGCGGGACGAGC	GCTCGTCCCGCCCAGGTGCC	aaacGCTCGTCCCGCCCAGGTGCCc
Fbxo11	oligo-1	AAAGAGTTTTTCTGCGAAGT	79	exon2	caccgAAAGAGTTTTTCTGCGAAGT		aaacACTTCGCAGAAAAACTCTTTc
	oligo-2	TATGGACTATTTTGTGCACC	78		caccgTATGGACTATTTTGTGCACC		aaacGGTGCACAAAATAGTCCATAc
	oligo-3	GTTTTCTGTAGTCGAAGTAG	84	exon3	caccgGTTTTCTGTAGTCGAAGTAG		aaacCTACTTCGACTACAGAAAACc
Padi4	oligo-1	CACGTGGATCACCGCGCCTT	96	exon1	caccgCACGTGGATCACCGCGCCTT		aaacAAGGCGCGGTGATCCACGTGc
Pad4	oligo-2	CCACGTGGATCACCGCGCCT	95		caccgCCACGTGGATCACCGCGCCT		aaacAGGCGCGGTGATCCACGTGGc
	oligo-3	CCAAGGCGCGGTGATCCACG	94		caccgCCAAGGCGCGGTGATCCACG		aaacCGTGGATCACCGCGCCTTGGc
Histone Reader
Cbx1	oligo-1	CGTTGCGTCGGGCGGTCCGA	99	exon1	caccgCGTTGCGTCGGGCGGTCCGA		aaacTCGGACCGCCCGACGCAACGc
HP1b	oligo-2	CCGCTGAAGCGGCGTACCGC	98		caccgCCGCTGAAGCGGCGTACCGC		aaacGCGGTACGCCGCTTCAGCGGc
	oligo-3	GTTGCGTCGGGCGGTCCGAG	98		caccgGTTGCGTCGGGCGGTCCGAG		aaacCTCGGACCGCCCGACGCAACc
Cbx3	oligo-1	AATGCTCACCGTCCGCGGCG	98	exon1	caccgAATGCTCACCGTCCGCGGCG		aaacCGCCGCGGACGGTGAGCATTc
HP1g	oligo-2	CGCGCAATGCTCACCGTCCG	97		caccgCGCGCAATGCTCACCGTCCG		aaacCGGACGGTGAGCATTGCGCGc
	oligo-3	CGCCGGGAACGCGTCCTGCG	95		caccgCGCCGGGAACGCGTCCTGCG		aaacCGCAGGACGCGTTCCCGGCGc
Cbx5	oligo-1	TTGGACAGGCGCATGGTTAA	83	exon2	caccgTTGGACAGGCGCATGGTTAA		aaacTTAACCATGCGCCTGTCCAAc
HP1	oligo-2	GTTGGACAGGCGCATGGTTA	82		caccgGTTGGACAGGCGCATGGTTA		aaacTAACCATGCGCCTGTCCAACc
	oligo-3	AAAGGTGTTGGACAGGCGCA	81		caccgAAAGGTGTTGGACAGGCGCA		aaacTGCGCCTGTCCAACACCTTTc
Brd1	oligo-1	AAATCGAAGGGCGCTTGCAT	94	exon2	caccgAAATCGAAGGGCGCTTGCAT		aaacATGCAAGCGCCCTTCGATTTc
	oligo-2	GCCTCGCTGCAGAACCTCGA	87		caccgGCCTCGCTGCAGAACCTCGA		aaacTCGAGGTTCTGCAGCGAGGCc
	oligo-3	GGAGTGTTTAATACTGCACG	86		caccgGGAGTGTTTAATACTGCACG		aaacCGTGCAGTATTAAACACTCCc
Brd2	oligo-1	AGTTGGTTTGTTACCCGTCC	95	exon3	caccgAGTTGGTTTGTTACCCGTCC		aaacGGACGGGTAACAAACCAACTc
	oligo-2	TGTTACCCGTCCTGGCTTTT	80		caccgTGTTACCCGTCCTGGCTTTT		aaacAAAAGCCAGGACGGGTAACAc
	oligo-3	CCGTCCTGGCTTTTTGGGAT	79		caccgCCGTCCTGGCTTTTTGGGAT		aaacATCCCAAAAAGCCAGGACGGc
Brd3	oligo-1	CAGTTGGTTAGTCTTTCGCC	92	exon2	caccgCAGTTGGTTAGTCTTTCGCC		aaacGGCGAAAGACTAACCAACTGc
	oligo-2	GGGACTGCCGGGATCCCCGT	90		caccgGGGACTGCCGGGATCCCCGT		aaacACGGGGATCCCGGCAGTCCCc
	oligo-3	AGTCTTTCGCCCGGGCTTGC	89		caccgAGTCTTTCGCCCGGGCTTGC		aaacGCAAGCCCGGGCGAAAGACTc
Brd4	oligo-1	TGTCTACGGAGAGCGGCCCT	92	exon3	caccgTGTCTACGGAGAGCGGCCCT		aaacAGGGCCGCTCTCCGTAGACAc
	oligo-2	GCTGGAAAGGCCACGCAAAC	90		caccgGCTGGAAAGGCCACGCAAAC		aaacGTTTGCGTGGCCTTTCCAGCc
	oligo-3	TCTAGTCCATCCCCCATTAC	85		caccgTCTAGTCCATCCCCCATTAC		aaacGTAATGGGGGATGGACTAGAc
Brd7	oligo-1	CCTCAAAGTCGGGGGGAGCG	85	exon2	caccgCCTCAAAGTCGGGGGGAGCG		aaacCGCTCCCCCCGACTTTGAGGc
	oligo-2	GTCGTGCCCGGAGCTGCCCG	84		caccgGTCGTGCCCGGAGCTGCCCG		aaacCGGGCAGCTCCGGGCACGACc
	oligo-3	AGCTGGTCCTCAAAGTCGGG	83		caccgAGCTGGTCCTCAAAGTCGGG		aaacCCCGACTTTGAGGACCAGCTc
Brd8	oligo-1	TAAACACAACTTCTCTCGGA	76	exon2	caccgTAAACACAACTTCTCTCGGA		aaacTCCGAGAGAAGTTGTGTTTAc
	oligo-2	AACCAGTCTGGAGGCCGGCC	82	exon3	caccgAACCAGTCTGGAGGCCGGCC		aaacGGCCGGCCTCCAGACTGGTTc
	oligo-3	GGCCGGCCAGGTTCTGCAAA	82		caccgGGCCGGCCAGGTTCTGCAAA		aaacTTTGCAGAACCTGGCCGGCCc
Brd9	oligo-1	GAGGCTGATGCTTTCGACCC	91	exon3	caccgGAGGCTGATGCTTTCGACCC		aaacGGGTCGAAAGCATCAGCCTCc
	oligo-2	CAGGCTCTCACTGGTCGGTC	87		caccgCAGGCTCTCACTGGTCGGTC		aaacGACCGACCAGTGAGAGCCTGc
	oligo-3	AGGCTCTCACTGGTCGGTCT	86		caccgAGGCTCTCACTGGTCGGTCT		aaacAGACCGACCAGTGAGAGCCTc
Bptf	oligo-1	CGACGATGACTCCGATTATC	98	exon1	caccgCGACGATGACTCCGATTATC		aaacGATAATCGGAGTCATCGTCGc
	oligo-2	CGCGAGCGCAGCCCCCCTAT	95		caccgCGCGAGCGCAGCCCCCCTAT		aaacATAGGGGGGCTGCGCTCGCGc
	oligo-3	GGGCGAGCTCAACCGGGTCT	95		caccgGGGCGAGCTCAACCGGGTCT		aaacAGACCCGGTTGAGCTCGCCCc
Brpf1	oligo-1	CCTGACTTAGGTGTAGCCGC	91	exon2	caccgCCTGACTTAGGTGTAGCCGC		aaacGCGGCTACACCTAAGTCAGGc
	oligo-2	GCTTGTTGGCTGGTCGTGAC	95		caccgGCTTGTTGGCTGGTCGTGAC		aaacGTCACGACCAGCCAACAAGCc
	oligo-3	GCTTAGTTGCCCGCAAATTG	92		caccgGCTTAGTTGCCCGCAAATTG		aaacCAATTTGCGGGCAACTAAGCc
Brpf3	oligo-1	TTCTGCCGTGACTTTCGGCG	95	exon2	caccgTTCTGCCGTGACTTTCGGCG		aaacCGCCGAAAGTCACGGCAGAAc
	oligo-2	ATTGTTGAGGTCGACATCGA	95		caccgATTGTTGAGGTCGACATCGA		aaacTCGATGTCGACCTCAACAATc
	oligo-3	ACATCGATGGCCGCCTACAT	95		caccgACATCGATGGCCGCCTACAT		aaacATGTAGGCGGCCATCGATGTc

## Sheet: DNA and RNA Modifications
gene		target sequence	score	coding region	+caccg----F	5-3 Reverse Complemented	+aaac+c----R
DNA Methylation Related
Dnmt1	oligo-1	CGGGCTGGAGCTGTTCGCGC	94	exon1	caccgCGGGCTGGAGCTGTTCGCGC	GCGCGAACAGCTCCAGCCCG	aaacGCGCGAACAGCTCCAGCCCGc
	oligo-2	CGCTCCCGGACCATGTCCGC	92	exon1	caccgCGCTCCCGGACCATGTCCGC	GCGGACATGGTCCGGGAGCG	aaacGCGGACATGGTCCGGGAGCGc
	oligo-3	GTCCGGGAGCGAGCCTGCCG	87	exon1	caccgGTCCGGGAGCGAGCCTGCCG	CGGCAGGCTCGCTCCCGGAC	aaacCGGCAGGCTCGCTCCCGGACc
Dnmt2	oligo-1	GGCATGCACCACGCGCTGCG	94	exon1	caccgGGCATGCACCACGCGCTGCG	CGCAGCGCGTGGTGCATGCC	aaacCGCAGCGCGTGGTGCATGCCc
Trdmt1	oligo-2	AGGGGGATATGACCGATCCA	93	exon4	caccgAGGGGGATATGACCGATCCA	TGGATCGGTCATATCCCCCT	aaacTGGATCGGTCATATCCCCCTc
	oligo-3	GATCGGTCATATCCCCCTGT	92	exon4	caccgGATCGGTCATATCCCCCTGT	ACAGGGGGATATGACCGATC	aaacACAGGGGGATATGACCGATCc
Dnmt3a	oligo-1	CACCTTCCGGGCCGTGGCGC	91	exon3	caccgCACCTTCCGGGCCGTGGCGC	GCGCCACGGCCCGGAAGGTG	aaacGCGCCACGGCCCGGAAGGTGc
	oligo-2	AGCGCCACGGCCCGGAAGGT	91		caccgAGCGCCACGGCCCGGAAGGT	ACCTTCCGGGCCGTGGCGCT	aaacACCTTCCGGGCCGTGGCGCTc
	oligo-3	GGGTGCTTGCGCTTCCGGCC	88		caccgGGGTGCTTGCGCTTCCGGCC	GGCCGGAAGCGCAAGCACCC	aaacGGCCGGAAGCGCAAGCACCCc
Dnmt3b	oligo-1	GAGGAGTGCATTATCGTTAA	92	exon3	caccgGAGGAGTGCATTATCGTTAA	TTAACGATAATGCACTCCTC	aaacTTAACGATAATGCACTCCTCc
	oligo-2	AATGCACTCCTCATACCCGC	92		caccgAATGCACTCCTCATACCCGC	GCGGGTATGAGGAGTGCATT	aaacGCGGGTATGAGGAGTGCATTc
	oligo-3	AGGAGTGCATTATCGTTAAT	87		caccgAGGAGTGCATTATCGTTAAT	ATTAACGATAATGCACTCCT	aaacATTAACGATAATGCACTCCTc
Dnmt3l	oligo-1	TCCCCCTCCTCGCCTCCGAC	83	exon4	caccgTCCCCCTCCTCGCCTCCGAC	GTCGGAGGCGAGGAGGGGGA	aaacGTCGGAGGCGAGGAGGGGGAc
	oligo-2	GTGAGAGCCCCGACTGTACC	86	exon7	caccgGTGAGAGCCCCGACTGTACC	GGTACAGTCGGGGCTCTCAC	aaacGGTACAGTCGGGGCTCTCACc
	oligo-3	TGCACCATCTGCTGTTCCGG	84		caccgTGCACCATCTGCTGTTCCGG	CCGGAACAGCAGATGGTGCA	aaacCCGGAACAGCAGATGGTGCAc
Tet1	oligo-1	CGCGTCAGAAAACTCGGCGC	98	exon2	caccgCGCGTCAGAAAACTCGGCGC	GCGCCGAGTTTTCTGACGCG	aaacGCGCCGAGTTTTCTGACGCGc
	oligo-2	AAAACTCGGCGCCGGTGTCG	98		caccgAAAACTCGGCGCCGGTGTCG	CGACACCGGCGCCGAGTTTT	aaacCGACACCGGCGCCGAGTTTTc
	oligo-3	ATAATATCCAGGACGAGCCG	94		caccgATAATATCCAGGACGAGCCG	CGGCTCGTCCTGGATATTAT	aaacCGGCTCGTCCTGGATATTATc
Tet2	oligo-1	TGCGGTACTCTGCACGGCAA	94	exon3	caccgTGCGGTACTCTGCACGGCAA	TTGCCGTGCAGAGTACCGCA	aaacTTGCCGTGCAGAGTACCGCAc
	oligo-2	GCGATGGTTGAGGGATCTCG	93		caccgGCGATGGTTGAGGGATCTCG	CGAGATCCCTCAACCATCGC	aaacCGAGATCCCTCAACCATCGCc
	oligo-3	GCTGACGGCTGCTTTTACCG	90		caccgGCTGACGGCTGCTTTTACCG	CGGTAAAAGCAGCCGTCAGC	aaacCGGTAAAAGCAGCCGTCAGCc
Tet3	oligo-1	CCCGCCGGACCCGGTCTTCT	95	exon3	caccgCCCGCCGGACCCGGTCTTCT	AGAAGACCGGGTCCGGCGGG	aaacAGAAGACCGGGTCCGGCGGGc
	oligo-2	CCTGGTGGCCTTTTCGGCCG	94		caccgCCTGGTGGCCTTTTCGGCCG	CGGCCGAAAAGGCCACCAGG	aaacCGGCCGAAAAGGCCACCAGGc
	oligo-3	CCCAGAAGACCGGGTCCGGC	94		caccgCCCAGAAGACCGGGTCCGGC	GCCGGACCCGGTCTTCTGGG	aaacGCCGGACCCGGTCTTCTGGGc
Mbd1	oligo-1	GATGTCTGAGCGTCCAAACG	90	exon2	caccgGATGTCTGAGCGTCCAAACG	CGTTTGGACGCTCAGACATC	aaacCGTTTGGACGCTCAGACATCc
	oligo-2	CGAGAGTCCTTTCGAAAGTC	90		caccgCGAGAGTCCTTTCGAAAGTC	GACTTTCGAAAGGACTCTCG	aaacGACTTTCGAAAGGACTCTCGc
	oligo-3	CGAGGCCCCTGACTTTCGAA	89		caccgCGAGGCCCCTGACTTTCGAA	TTCGAAAGTCAGGGGCCTCG	aaacTTCGAAAGTCAGGGGCCTCGc
Mbd2	oligo-1	CGCCACTCTGGGGACGGCCG	92	exon1	caccgCGCCACTCTGGGGACGGCCG	CGGCCGTCCCCAGAGTGGCG	aaacCGGCCGTCCCCAGAGTGGCGc
	oligo-2	TCCCTGCGCACGCCGCTCAC	91		caccgTCCCTGCGCACGCCGCTCAC	GTGAGCGGCGTGCGCAGGGA	aaacGTGAGCGGCGTGCGCAGGGAc
	oligo-3	CCCGGTGAGCGGCGTGCGCA	91		caccgCCCGGTGAGCGGCGTGCGCA	TGCGCACGCCGCTCACCGGG	aaacTGCGCACGCCGCTCACCGGGc
Mbd3	oligo-1	CGGGGCTGTCGGCCGGCCAC		exon1	caccgCGGGGCTGTCGGCCGGCCAC	GTGGCCGGCCGACAGCCCCG	aaacGTGGCCGGCCGACAGCCCCGc
	oligo-2	GAGTGCCCGGCGCTCCCGCA		exon1	caccgGAGTGCCCGGCGCTCCCGCA	TGCGGGAGCGCCGGGCACTC	aaacTGCGGGAGCGCCGGGCACTCc
	oligo-3	GGGGCTGTCGGCCGGCCACA		exon1	caccgGGGGCTGTCGGCCGGCCACA	TGTGGCCGGCCGACAGCCCC	aaacTGTGGCCGGCCGACAGCCCCc
Mbd4	oligo-1	ATTTTACTGTACTGCCGAAA	88	exon3	caccgATTTTACTGTACTGCCGAAA	TTTCGGCAGTACAGTAAAAT	aaacTTTCGGCAGTACAGTAAAATc
	oligo-2	GATTTTACTGTACTGCCGAA	87		caccgGATTTTACTGTACTGCCGAA	TTCGGCAGTACAGTAAAATC	aaacTTCGGCAGTACAGTAAAATCc
	oligo-3	CCGAAAGGGAGCATCAATCC	85		caccgCCGAAAGGGAGCATCAATCC	GGATTGATGCTCCCTTTCGG	aaacGGATTGATGCTCCCTTTCGGc
Mbd5	oligo-1	GCCGCCCGTGAAGGTACTAC	97	exon4	caccgGCCGCCCGTGAAGGTACTAC	GTAGTACCTTCACGGGCGGC	aaacGTAGTACCTTCACGGGCGGCc
	oligo-2	CTTGGAGTTGCCGCCCGTGA	91		caccgCTTGGAGTTGCCGCCCGTGA	TCACGGGCGGCAACTCCAAG	aaacTCACGGGCGGCAACTCCAAGc
	oligo-3	TACTGCCCAATCTCTGGCGG	87		caccgTACTGCCCAATCTCTGGCGG	CCGCCAGAGATTGGGCAGTA	aaacCCGCCAGAGATTGGGCAGTAc
Mbd6	oligo-1	ACACAGCGTTGCCACCCGAT	93	exon3	caccgACACAGCGTTGCCACCCGAT	ATCGGGTGGCAACGCTGTGT	aaacATCGGGTGGCAACGCTGTGTc
	oligo-2	CGTTGCCACCCGATGGGGAT	90		caccgCGTTGCCACCCGATGGGGAT	ATCCCCATCGGGTGGCAACG	aaacATCCCCATCGGGTGGCAACGc
	oligo-3	TGGGACCTGCAAGTGCGGTC	89	exon4	caccgTGGGACCTGCAAGTGCGGTC	GACCGCACTTGCAGGTCCCA	aaacGACCGCACTTGCAGGTCCCAc
Mecp2	oligo-1	GTCATGGTGATCAAACGCCC	92	exon3	caccgGTCATGGTGATCAAACGCCC	GGGCGTTTGATCACCATGAC	aaacGGGCGTTTGATCACCATGACc
	oligo-2	GCCCCAAAGGGAGCGGCACT	90		caccgGCCCCAAAGGGAGCGGCACT	AGTGCCGCTCCCTTTGGGGC	aaacAGTGCCGCTCCCTTTGGGGCc
	oligo-3	GATTTTGACTTCACGGTAAC	89		caccgGATTTTGACTTCACGGTAAC	GTTACCGTGAAGTCAAAATC	aaacGTTACCGTGAAGTCAAAATCc
Kaiso	oligo-1	ACCGAAAATTCCGGGCCCAT	92	exon2	caccgACCGAAAATTCCGGGCCCAT	ATGGGCCCGGAATTTTCGGT	aaacATGGGCCCGGAATTTTCGGTc
Zbtb33	oligo-2	TCCTATGGGCCCGGAATTTT	90		caccgTCCTATGGGCCCGGAATTTT	AAAATTCCGGGCCCATAGGA	aaacAAAATTCCGGGCCCATAGGAc
	oligo-3	CTGATGGAAGTATGTACTCG	85		caccgCTGATGGAAGTATGTACTCG	CGAGTACATACTTCCATCAG	aaacCGAGTACATACTTCCATCAGc
Aid	oligo-1	GTAGGTCTCATGCCGTCCCT	90	exon2	caccgGTAGGTCTCATGCCGTCCCT	AGGGACGGCATGAGACCTAC	aaacAGGGACGGCATGAGACCTACc
Aicda	oligo-2	TGAGACCTACCTCTGCTACG	82		caccgTGAGACCTACCTCTGCTACG	CGTAGCAGAGGTAGGTCTCA	aaacCGTAGCAGAGGTAGGTCTCAc
	oligo-3	ACCATTTCAAAAATGTCCGC	81		caccgACCATTTCAAAAATGTCCGC	GCGGACATTTTTGAAATGGT	aaacGCGGACATTTTTGAAATGGTc
Tdg	oligo-1	TCCTGGACAGGAGCGTCTTC	54	exon2	caccgTCCTGGACAGGAGCGTCTTC	GAAGACGCTCCTGTCCAGGA	aaacGAAGACGCTCCTGTCCAGGAc
	oligo-2	GCCCGAAGACGCTCCTGTCC	39		caccgGCCCGAAGACGCTCCTGTCC	GGACAGGAGCGTCTTCGGGC	aaacGGACAGGAGCGTCTTCGGGCc
	oligo-3	TTTGACCTGCAGCTTGCGCA	84	exon7	caccgTTTGACCTGCAGCTTGCGCA	TGCGCAAGCTGCAGGTCAAA	aaacTGCGCAAGCTGCAGGTCAAAc
RNA Methylation Related
Alkbh1	oligo-1	TCTACCGGCAGAGCCGGCCG	93	exon1	caccgTCTACCGGCAGAGCCGGCCG	CGGCCGGCTCTGCCGGTAGA	aaacCGGCCGGCTCTGCCGGTAGAc
	oligo-2	AGAAGTCGATGACGGCTCCC	90		caccgAGAAGTCGATGACGGCTCCC	GGGAGCCGTCATCGACTTCT	aaacGGGAGCCGTCATCGACTTCTc
	oligo-3	TGGAGGGCCTATGGACTCGA	90	exon2	caccgTGGAGGGCCTATGGACTCGA	TCGAGTCCATAGGCCCTCCA	aaacTCGAGTCCATAGGCCCTCCAc
Alkbh2	oligo-1	TGGCGACACCTTCGCGCGGA	99	exon2	caccgTGGCGACACCTTCGCGCGGA	TCCGCGCGAAGGTGTCGCCA	aaacTCCGCGCGAAGGTGTCGCCAc
	oligo-2	GGACTGGCGACACCTTCGCG	96		caccgGGACTGGCGACACCTTCGCG	CGCGAAGGTGTCGCCAGTCC	aaacCGCGAAGGTGTCGCCAGTCCc
	oligo-3	CGTCCTATTCGGCAAAGCCG	95		caccgCGTCCTATTCGGCAAAGCCG	CGGCTTTGCCGAATAGGACG	aaacCGGCTTTGCCGAATAGGACGc
Alkbh3	oligo-1	GAGACAGCGAGCCCGAGTGC	85	exon2	caccgGAGACAGCGAGCCCGAGTGC	GCACTCGGGCTCGCTGTCTC	aaacGCACTCGGGCTCGCTGTCTCc
	oligo-2	GCCGTCTTTCCCAGACCGCG	92	exon3	caccgGCCGTCTTTCCCAGACCGCG	CGCGGTCTGGGAAAGACGGC	aaacCGCGGTCTGGGAAAGACGGCc
	oligo-3	CCAGGCTGGCCCCGCGGTCT	89		caccgCCAGGCTGGCCCCGCGGTCT	AGACCGCGGGGCCAGCCTGG	aaacAGACCGCGGGGCCAGCCTGGc
Alkbh4	oligo-1	ACCCCCACTTGGACGACGCC	97	exon3	caccgACCCCCACTTGGACGACGCC	GGCGTCGTCCAAGTGGGGGT	aaacGGCGTCGTCCAAGTGGGGGTc
	oligo-2	GTCGTCCAAGTGGGGGTCGA	95		caccgGTCGTCCAAGTGGGGGTCGA	TCGACCCCCACTTGGACGAC	aaacTCGACCCCCACTTGGACGACc
	oligo-3	TCGATGGCGGAGCCCCGCTC	94		caccgTCGATGGCGGAGCCCCGCTC	GAGCGGGGCTCCGCCATCGA	aaacGAGCGGGGCTCCGCCATCGAc
Alkbh5	oligo-1	GATCGAGGCCCGCATCGATG	97	exon1	caccgGATCGAGGCCCGCATCGATG	CATCGATGCGGGCCTCGATC	aaacCATCGATGCGGGCCTCGATCc
	oligo-2	GTGGTCCCGGACGCCGGGTA	96		caccgGTGGTCCCGGACGCCGGGTA	TACCCGGCGTCCGGGACCAC	aaacTACCCGGCGTCCGGGACCACc
	oligo-3	CCCCGAGCGCAGCGACTACG	96		caccgCCCCGAGCGCAGCGACTACG	CGTAGTCGCTGCGCTCGGGG	aaacCGTAGTCGCTGCGCTCGGGGc
Alkbh6	oligo-1	TCCATGGCTTCAACGCTACG	95	exon5	caccgTCCATGGCTTCAACGCTACG	CGTAGCGTTGAAGCCATGGA	aaacCGTAGCGTTGAAGCCATGGAc
	oligo-2	CGCTCAGGGACCATCCCCCG	86		caccgCGCTCAGGGACCATCCCCCG	CGGGGGATGGTCCCTGAGCG	aaacCGGGGGATGGTCCCTGAGCGc
	oligo-3	GTCGAGGTTCATAGAAATCG	87	exon6	caccgGTCGAGGTTCATAGAAATCG	CGATTTCTATGAACCTCGAC	aaacCGATTTCTATGAACCTCGACc
Alkbh7	oligo-1	GGCGCTACGAGTACGACCAC	99	exon1	caccgGGCGCTACGAGTACGACCAC	GTGGTCGTACTCGTAGCGCC	aaacGTGGTCGTACTCGTAGCGCCc
	oligo-2	AGTGGTCGTACTCGTAGCGC	98		caccgAGTGGTCGTACTCGTAGCGC	GCGCTACGAGTACGACCACT	aaacGCGCTACGAGTACGACCACTc
	oligo-3	GGACACGCTAACACGCGAAC	97		caccgGGACACGCTAACACGCGAAC	GTTCGCGTGTTAGCGTGTCC	aaacGTTCGCGTGTTAGCGTGTCCc
Alkbh8	oligo-1	GTCTGGGTAATGGCGTGAGT	87	exon3	caccgGTCTGGGTAATGGCGTGAGT	ACTCACGCCATTACCCAGAC	aaacACTCACGCCATTACCCAGACc
	oligo-2	GACCACCATTGGCAATAACC	86		caccgGACCACCATTGGCAATAACC	GGTTATTGCCAATGGTGGTC	aaacGGTTATTGCCAATGGTGGTCc
	oligo-3	GGTTATTGCCAATGGTGGTC	81		caccgGGTTATTGCCAATGGTGGTC	GACCACCATTGGCAATAACC	aaacGACCACCATTGGCAATAACCc
Alkbh9	oligo-1	ATCGCAGGACGGCCCCACGC	94	exon3	caccgATCGCAGGACGGCCCCACGC	GCGTGGGGCCGTCCTGCGAT	aaacGCGTGGGGCCGTCCTGCGATc
Fto	oligo-2	TGGCTGCTTGTTTCGGGACG	92		caccgTGGCTGCTTGTTTCGGGACG	CGTCCCGAAACAAGCAGCCA	aaacCGTCCCGAAACAAGCAGCCAc
	oligo-3	AAGGTCCACTTCATCATCGC	91		caccgAAGGTCCACTTCATCATCGC	GCGATGATGAAGTGGACCTT	aaacGCGATGATGAAGTGGACCTTc
Mettl3	oligo-1	CGCTTCGCGAGAGATTGCAG	96	exon1	caccgCGCTTCGCGAGAGATTGCAG	CTGCAATCTCTCGCGAAGCG	aaacCTGCAATCTCTCGCGAAGCGc
	oligo-2	ATTGCAGCGGCGACGGAAGC	91		caccgATTGCAGCGGCGACGGAAGC	GCTTCCGTCGCCGCTGCAAT	aaacGCTTCCGTCGCCGCTGCAATc
	oligo-3	GCGAGAGATTGCAGCGGCGA	90		caccgGCGAGAGATTGCAGCGGCGA	TCGCCGCTGCAATCTCTCGC	aaacTCGCCGCTGCAATCTCTCGCc
Mettl14	oligo-1	GGGAGCGGCAGAAGTTACGG	92	exon1	caccgGGGAGCGGCAGAAGTTACGG	CCGTAACTTCTGCCGCTCCC	aaacCCGTAACTTCTGCCGCTCCCc
	oligo-2	GCCGTAACTTCTGCCGCTCC	89		caccgGCCGTAACTTCTGCCGCTCC	GGAGCGGCAGAAGTTACGGC	aaacGGAGCGGCAGAAGTTACGGCc
	oligo-3	TCCGGGAGCGGCAGAAGTTA	81		caccgTCCGGGAGCGGCAGAAGTTA	TAACTTCTGCCGCTCCCGGA	aaacTAACTTCTGCCGCTCCCGGAc
Wtap	oligo-1	CACGGGATGAGTTAATTCTA	75	exon3	caccgCACGGGATGAGTTAATTCTA	TAGAATTAACTCATCCCGTG	aaacTAGAATTAACTCATCCCGTGc
	oligo-2	CAAGCTGTGCAATACGGCCC	88	exon7	caccgCAAGCTGTGCAATACGGCCC	GGGCCGTATTGCACAGCTTG	aaacGGGCCGTATTGCACAGCTTGc
	oligo-3	AAGCTGTGCAATACGGCCCT	87		caccgAAGCTGTGCAATACGGCCCT	AGGGCCGTATTGCACAGCTT	aaacAGGGCCGTATTGCACAGCTTc
Ythdf1	oligo-1	CCTTTCTGGACAGTCCAATC	76	exon3	caccgCCTTTCTGGACAGTCCAATC	GATTGGACTGTCCAGAAAGG	aaacGATTGGACTGTCCAGAAAGGc
	oligo-2	CAAAGAGTGGGCCGATAGTT	92	exon4	caccgCAAAGAGTGGGCCGATAGTT	AACTATCGGCCCACTCTTTG	aaacAACTATCGGCCCACTCTTTGc
	oligo-3	GGTAAGGATCACTCATCGAG	89		caccgGGTAAGGATCACTCATCGAG	CTCGATGAGTGATCCTTACC	aaacCTCGATGAGTGATCCTTACCc
Ythdf2	oligo-1	CGAACCTTACTTGAGCCCAC	86	exon3	caccgCGAACCTTACTTGAGCCCAC	GTGGGCTCAAGTAAGGTTCG	aaacGTGGGCTCAAGTAAGGTTCGc
	oligo-2	GGTGAAGCTGCTTGGTCTAC	77	exon4	caccgGGTGAAGCTGCTTGGTCTAC	GTAGACCAAGCAGCTTCACC	aaacGTAGACCAAGCAGCTTCACCc
	oligo-3	GAAGCTGCTTGGTCTACTGG	71		caccgGAAGCTGCTTGGTCTACTGG	CCAGTAGACCAAGCAGCTTC	aaacCCAGTAGACCAAGCAGCTTCc
Ythdf3	oligo-1	ACTGATGGACAGGCCGGATT	90	exon5	caccgACTGATGGACAGGCCGGATT	AATCCGGCCTGTCCATCAGT	aaacAATCCGGCCTGTCCATCAGTc
	oligo-2	AGTTACTATGCTCCGTCCAT	89		caccgAGTTACTATGCTCCGTCCAT	ATGGACGGAGCATAGTAACT	aaacATGGACGGAGCATAGTAACTc
	oligo-3	ATGGACGGAGCATAGTAACT	84		caccgATGGACGGAGCATAGTAACT	AGTTACTATGCTCCGTCCAT	aaacAGTTACTATGCTCCGTCCATc
Rbbp4	oligo-1	TTCTTCCACTGCGTCGTCAA	88	exon2	caccgTTCTTCCACTGCGTCGTCAA	TTGACGACGCAGTGGAAGAA	aaacTTGACGACGCAGTGGAAGAAc
	oligo-2	GGAAGAACGGGTGATCAACG	88		caccgGGAAGAACGGGTGATCAACG	CGTTGATCACCCGTTCTTCC	aaacCGTTGATCACCCGTTCTTCCc
	oligo-3	CAGCATTCATCGGCTTGTCC	76	exon3	caccgCAGCATTCATCGGCTTGTCC	GGACAAGCCGATGAATGCTG	aaacGGACAAGCCGATGAATGCTGc
Rbbp5	oligo-1	ACGATGGCCGGATTGTTATT	89	exon3	caccgACGATGGCCGGATTGTTATT	AATAACAATCCGGCCATCGT	aaacAATAACAATCCGGCCATCGTc
	oligo-2	CGATGGCCGGATTGTTATTT	88		caccgCGATGGCCGGATTGTTATTT	AAATAACAATCCGGCCATCG	aaacAAATAACAATCCGGCCATCGc
	oligo-3	CTGTTGGCTGTAACGATGGC	86		caccgCTGTTGGCTGTAACGATGGC	GCCATCGTTACAGCCAACAG	aaacGCCATCGTTACAGCCAACAGc
Rbbp6	oligo-1	ACGACACCGTCACTTTTGAT	82	exon1	caccgACGACACCGTCACTTTTGAT	ATCAAAAGTGACGGTGTCGT	aaacATCAAAAGTGACGGTGTCGTc
	oligo-2	GGTGATCTGCAGATCGCTAT	80		caccgGGTGATCTGCAGATCGCTAT	ATAGCGATCTGCAGATCACC	aaacATAGCGATCTGCAGATCACCc
	oligo-3	GTCAGGAGGATTCCTATTGG	81	exon2	caccgGTCAGGAGGATTCCTATTGG	CCAATAGGAATCCTCCTGAC	aaacCCAATAGGAATCCTCCTGACc
Rbbp8	oligo-1	TGGATGCATCCGCAGAATTA	82	exon2	caccgTGGATGCATCCGCAGAATTA	TAATTCTGCGGATGCATCCA	aaacTAATTCTGCGGATGCATCCAc
	oligo-2	TTGGATGCATCCGCAGAATT	82		caccgTTGGATGCATCCGCAGAATT	AATTCTGCGGATGCATCCAA	aaacAATTCTGCGGATGCATCCAAc
	oligo-3	CTGTGGAAGCCCTAATTCTG	71		caccgCTGTGGAAGCCCTAATTCTG	CAGAATTAGGGCTTCCACAG	aaacCAGAATTAGGGCTTCCACAGc
Rbbp9	oligo-1	CACCCACGGCTGGTACGGCT	92	exon1	caccgCACCCACGGCTGGTACGGCT	AGCCGTACCAGCCGTGGGTG	aaacAGCCGTACCAGCCGTGGGTGc
	oligo-2	GTGATTGTTCCCGGGAACGG	92		caccgGTGATTGTTCCCGGGAACGG	CCGTTCCCGGGAACAATCAC	aaacCCGTTCCCGGGAACAATCACc
	oligo-3	CCACCCACGGCTGGTACGGC	92		caccgCCACCCACGGCTGGTACGGC	GCCGTACCAGCCGTGGGTGG	aaacGCCGTACCAGCCGTGGGTGGc
Apex1	oligo-1	AAAACCGAGAAGGAGGCCGC	82	exon3	caccgAAAACCGAGAAGGAGGCCGC	GCGGCCTCCTTCTCGGTTTT	aaacGCGGCCTCCTTCTCGGTTTTc
	oligo-2	AAGAGACTTTTAGCGGGCAC	80	exon4	caccgAAGAGACTTTTAGCGGGCAC	GTGCCCGCTAAAAGTCTCTT	aaacGTGCCCGCTAAAAGTCTCTTc
	oligo-3	GACTGGAATACCGACAGCGT	94	exon5	caccgGACTGGAATACCGACAGCGT	ACGCTGTCGGTATTCCAGTC	aaacACGCTGTCGGTATTCCAGTCc
Arid1a	oligo-1	GTAGGCTTGCCCGAAGCCGT	94	exon1	caccgGTAGGCTTGCCCGAAGCCGT		aaacACGGCTTCGGGCAAGCCTACc
	oligo-2	GCTTGCCCGAAGCCGTAGGC	94		caccgGCTTGCCCGAAGCCGTAGGC		aaacGCCTACGGCTTCGGGCAAGCc
	oligo-3	GCTTCGGGCAAGCCTACGGC	94		caccgGCTTCGGGCAAGCCTACGGC		aaacGCCGTAGGCTTGCCCGAAGCc
Arid1b	oligo-1	GGACGACGCGCCGCCCAAGA	96	exon1	caccgGGACGACGCGCCGCCCAAGA		aaacTCTTGGGCGGCGCGTCGTCCc
	oligo-2	GACGACGCGCCGCCCAAGAT	94		caccgGACGACGCGCCGCCCAAGAT		aaacATCTTGGGCGGCGCGTCGTCc
	oligo-3	CGACGCGCCGCCCAAGATGG	94		caccgCGACGCGCCGCCCAAGATGG		aaacCCATCTTGGGCGGCGCGTCGc
Arid2	oligo-1	AGGCGCCTCCGGACGAGCGG	95	exon1	caccgAGGCGCCTCCGGACGAGCGG		aaacCCGCTCGTCCGGAGGCGCCTc
	oligo-2	CTCGACGGGGAAGGCGCCTC	93		caccgCTCGACGGGGAAGGCGCCTC		aaacGAGGCGCCTTCCCCGTCGAGc
	oligo-3	CCCTTCCTCCGCTCGTCCGG	92		caccgCCCTTCCTCCGCTCGTCCGG		aaacCCGGACGAGCGGAGGAAGGGc
Arid5b	oligo-1	GCTGGATAAAAGTTGCCGGC	90	exon2	caccgGCTGGATAAAAGTTGCCGGC		aaacGCCGGCAACTTTTATCCAGCc
	oligo-2	GCTATGCAAATCGGATCCTT	88		caccgGCTATGCAAATCGGATCCTT		aaacAAGGATCCGATTTGCATAGCc
	oligo-3	TGGAGCTCCGCTATGCAAAT	87		caccgTGGAGCTCCGCTATGCAAAT		aaacATTTGCATAGCGGAGCTCCAc
Actl6a	oligo-1	GTTCTCCCTGGGCACGCGGA	87	exon3	caccgGTTCTCCCTGGGCACGCGGA		aaacTCCGCGTGCCCAGGGAGAACc
Baf53	oligo-2	CCAATGCCCTCCGCGTGCCC	87		caccgCCAATGCCCTCCGCGTGCCC		aaacGGGCACGCGGAGGGCATTGGc
	oligo-3	TGTTCTCCCTGGGCACGCGG	86		caccgTGTTCTCCCTGGGCACGCGG		aaacCCGCGTGCCCAGGGAGAACAc
Actl6b	oligo-1	AGTCCGAGCTGGGTACGCTG	93	exon2	caccgAGTCCGAGCTGGGTACGCTG		aaacCAGCGTACCCAGCTCGGACTc
Baf53b	oligo-2	TCAGTCCGAGCTGGGTACGC	92		caccgTCAGTCCGAGCTGGGTACGC		aaacGCGTACCCAGCTCGGACTGAc
	oligo-3	CAGTCCGAGCTGGGTACGCT	88		caccgCAGTCCGAGCTGGGTACGCT		aaacAGCGTACCCAGCTCGGACTGc
Pbrm1	oligo-1	TTCATCCTTATAGTCTCGGA	83	exon4	caccgTTCATCCTTATAGTCTCGGA		aaacTCCGAGACTATAAGGATGAAc
	oligo-2	TAACACCATCCGAGACTATA	81		caccgTAACACCATCCGAGACTATA		aaacTATAGTCTCGGATGGTGTTAc
	oligo-3	CCGAGACTATAAGGATGAAC	79		caccgCCGAGACTATAAGGATGAAC		aaacGTTCATCCTTATAGTCTCGGc
Actb	oligo-1	GCTGCGCTGGTCGTCGACAA	96	exon2	caccgGCTGCGCTGGTCGTCGACAA		aaacTTGTCGACGACCAGCGCAGCc
	oligo-2	GGATGACGATATCGCTGCGC	96		caccgGGATGACGATATCGCTGCGC		aaacGCGCAGCGATATCGTCATCCc
	oligo-3	AGCATCGTCGCCCGCGAAGC	94		caccgAGCATCGTCGCCCGCGAAGC		aaacGCTTCGCGGGCGACGATGCTc
Vps72	oligo-1	CGGTTCCCAGCGGTTTTCCG	94	exon1	caccgCGGTTCCCAGCGGTTTTCCG		aaacCGGAAAACCGCTGGGAACCGc
YL-1	oligo-2	CGGGCCCCACGGAAAACCGC	93		caccgCGGGCCCCACGGAAAACCGC		aaacGCGGTTTTCCGTGGGGCCCGc
	oligo-3	TTCTACCAGACAACTTACGG	89		caccgTTCTACCAGACAACTTACGG		aaacCCGTAAGTTGTCTGGTAGAAc
Chromatin Remodeling Complexes
Smarcb1	oligo-1	GTTCTACATGATCGGCTCCG	95	exon1	caccgGTTCTACATGATCGGCTCCG	CGGAGCCGATCATGTAGAAC	aaacCGGAGCCGATCATGTAGAACc
Snf5/Baf47	oligo-2	CTTGACGGGCTTCTGCCCGA	91		caccgCTTGACGGGCTTCTGCCCGA	TCGGGCAGAAGCCCGTCAAG	aaacTCGGGCAGAAGCCCGTCAAGc
	oligo-3	GAGAACCTCGGAACATACGC	94	exon2	caccgGAGAACCTCGGAACATACGC	GCGTATGTTCCGAGGTTCTC	aaacGCGTATGTTCCGAGGTTCTCc
Smarcc1	oligo-1	AGACTCGCACCGAATCTAGC	96	exon1	caccgAGACTCGCACCGAATCTAGC	GCTAGATTCGGTGCGAGTCT	aaacGCTAGATTCGGTGCGAGTCTc
Baf155	oligo-2	AGCTAGATTCGGTGCGAGTC	95		caccgAGCTAGATTCGGTGCGAGTC	GACTCGCACCGAATCTAGCT	aaacGACTCGCACCGAATCTAGCTc
	oligo-3	GACTCGCACCGAATCTAGCT	95		caccgGACTCGCACCGAATCTAGCT	AGCTAGATTCGGTGCGAGTC	aaacAGCTAGATTCGGTGCGAGTCc
Smarcd1	oligo-1	CGTGCGAATGGGCCCGGCGC	98	exon1	caccgCGTGCGAATGGGCCCGGCGC		aaacGCGCCGGGCCCATTCGCACGc
Baf60a	oligo-2	GCCGGGCCCATTCGCACGGG	97		caccgGCCGGGCCCATTCGCACGGG		aaacCCCGTGCGAATGGGCCCGGCc
	oligo-3	CGGCGCCGGGCCCATTCGCA	97		caccgCGGCGCCGGGCCCATTCGCA		aaacTGCGAATGGGCCCGGCGCCGc
Smarcd2	oligo-1	TGGCCCCGCGGCGCAGTACC	96	exon1	caccgTGGCCCCGCGGCGCAGTACC		aaacGGTACTGCGCCGCGGGGCCAc
Baf60b	oligo-2	CGCACCAAGGGCCGCGGCAA	94		caccgCGCACCAAGGGCCGCGGCAA		aaacTTGCCGCGGCCCTTGGTGCGc
	oligo-3	GCGGGAACCCGCCCGCGCCA	92		caccgGCGGGAACCCGCCCGCGCCA		aaacTGGCGCGGGCGGGTTCCCGCc
Smarcd3	oligo-1	CCCTCCGGCAACTTCGTCCG	97	exon1	caccgCCCTCCGGCAACTTCGTCCG		aaacCGGACGAAGTTGCCGGAGGGc
Baf60c	oligo-2	GCCGCGGACGAAGTTGCCGG	96		caccgGCCGCGGACGAAGTTGCCGG		aaacCCGGCAACTTCGTCCGCGGCc
	oligo-3	ATGGCCGCGGACGAAGTTGC	96		caccgATGGCCGCGGACGAAGTTGC		aaacGCAACTTCGTCCGCGGCCATc
Smarca2	oligo-1	TCACATCCTCTGTCAACGAT	89	exon2	caccgTCACATCCTCTGTCAACGAT	ATCGTTGACAGAGGATGTGA	aaacATCGTTGACAGAGGATGTGAc
Brm	oligo-2	CCAATTCTGGGGCCTAGTCC	88		caccgCCAATTCTGGGGCCTAGTCC	GGACTAGGCCCCAGAATTGG	aaacGGACTAGGCCCCAGAATTGGc
	oligo-3	ACGCTGGGAGGTCCGGGACT	87		caccgACGCTGGGAGGTCCGGGACT	AGTCCCGGACCTCCCAGCGT	aaacAGTCCCGGACCTCCCAGCGTc
Smarca3	oligo-1	CTTGCTCTTCATCACTCGTT	83	exon2	caccgCTTGCTCTTCATCACTCGTT	AACGAGTGATGAAGAGCAAG	aaacAACGAGTGATGAAGAGCAAGc
Hltf	oligo-2	TCACTCGTTAGGAAGTCATC	83		caccgTCACTCGTTAGGAAGTCATC	GATGACTTCCTAACGAGTGA	aaacGATGACTTCCTAACGAGTGAc
	oligo-3	GACTGCGAATACTTCCAAAC	83		caccgGACTGCGAATACTTCCAAAC	GTTTGGAAGTATTCGCAGTC	aaacGTTTGGAAGTATTCGCAGTCc
Smarca4	oligo-1	CTTTCATCTGGTTGTATCGT	88	exon3	caccgCTTTCATCTGGTTGTATCGT	ACGATACAACCAGATGAAAG	aaacACGATACAACCAGATGAAAGc
Brg1	oligo-2	TGGTTGTATCGTGGGTCATC	87		caccgTGGTTGTATCGTGGGTCATC	GATGACCCACGATACAACCA	aaacGATGACCCACGATACAACCAc
	oligo-3	CCTTTCATCTGGTTGTATCG	86		caccgCCTTTCATCTGGTTGTATCG	CGATACAACCAGATGAAAGG	aaacCGATACAACCAGATGAAAGGc
Dpf1	oligo-1	CCACTCCGGTCTGCGAGTCG	94	exon2	caccgCCACTCCGGTCTGCGAGTCG		aaacCGACTCGCAGACCGGAGTGGc
	oligo-2	CCCGGTAGAAGTCCTCGCCA	92		caccgCCCGGTAGAAGTCCTCGCCA		aaacTGGCGAGGACTTCTACCGGGc
	oligo-3	TGGCGAGGACTTCTACCGGG	92		caccgTGGCGAGGACTTCTACCGGG		aaacCCCGGTAGAAGTCCTCGCCAc
Dpf2	oligo-1	AGAGGCGGGCGTTATAATTG	93	exon2	caccgAGAGGCGGGCGTTATAATTG		aaacCAATTATAACGCCCGCCTCTc
	oligo-2	GCGCTTTTTCCGCCAGCGTC	91	exon3	caccgGCGCTTTTTCCGCCAGCGTC		aaacGACGCTGGCGGAAAAAGCGCc
	oligo-3	AGGCTGTCATCGTCAACTCG	95	exon4	caccgAGGCTGTCATCGTCAACTCG		aaacCGAGTTGACGATGACAGCCTc
Dpf3	oligo-1	TGTACAACTGGCCCGGAGCG	93	exon3	caccgTGTACAACTGGCCCGGAGCG		aaacCGCTCCGGGCCAGTTGTACAc
	oligo-2	GAAGCCTTGCTTCGCGGCGA	97	exon4	caccgGAAGCCTTGCTTCGCGGCGA		aaacTCGCCGCGAAGCAAGGCTTCc
	oligo-3	TACTCCCTCGCCGCGAAGCA	94		caccgTACTCCCTCGCCGCGAAGCA		aaacTGCTTCGCGGCGAGGGAGTAc
Phf10	oligo-1	CCATGTAAAAGGAGGCGAAT	85	exon2	caccgCCATGTAAAAGGAGGCGAAT		aaacATTCGCCTCCTTTTACATGGc
	oligo-2	TCGCCTCCTTTTACATGGAT	79		caccgTCGCCTCCTTTTACATGGAT		aaacATCCATGTAAAAGGAGGCGAc
	oligo-3	TGGATATTTCCGCTTGAAGG	81	exon3	caccgTGGATATTTCCGCTTGAAGG		aaacCCTTCAAGCGGAAATATCCAc
Smarca5	oligo-1	AACAAAGGCGGCCCCGAGGG	83	exon1	caccgAACAAAGGCGGCCCCGAGGG	CCCTCGGGGCCGCCTTTGTT	aaacCCCTCGGGGCCGCCTTTGTTc
Snf2h	oligo-2	CCGCCGGCGCCCGCCGCCGA	81		caccgCCGCCGGCGCCCGCCGCCGA	TCGGCGGCGGGCGCCGGCGG	aaacTCGGCGGCGGGCGCCGGCGGc
	oligo-3	TGCTGCGGGCTCGGGCCCCG	80		caccgTGCTGCGGGCTCGGGCCCCG	CGGGGCCCGAGCCCGCAGCA	aaacCGGGGCCCGAGCCCGCAGCAc
Smarcad1	oligo-1	TTGGTGACGAAGGACGGGCC	88	exon2	caccgTTGGTGACGAAGGACGGGCC	GGCCCGTCCTTCGTCACCAA	aaacGGCCCGTCCTTCGTCACCAAc
	oligo-2	TGGTGACGAAGGACGGGCCT	86		caccgTGGTGACGAAGGACGGGCCT	AGGCCCGTCCTTCGTCACCA	aaacAGGCCCGTCCTTCGTCACCAc
	oligo-3	CTTTCATTGTCTGGCGGTTC	89	exon3	caccgCTTTCATTGTCTGGCGGTTC	GAACCGCCAGACAATGAAAG	aaacGAACCGCCAGACAATGAAAGc
Smarcal1	oligo-1	CGGCCCGTCCCAGTCCAAGC	90	exon2	caccgCGGCCCGTCCCAGTCCAAGC	GCTTGGACTGGGACGGGCCG	aaacGCTTGGACTGGGACGGGCCGc
	oligo-2	TGCCTGGGGTTGACCCTCGC	87		caccgTGCCTGGGGTTGACCCTCGC	GCGAGGGTCAACCCCAGGCA	aaacGCGAGGGTCAACCCCAGGCAc
	oligo-3	TGACAACTTCTCAGCTCGAC	86		caccgTGACAACTTCTCAGCTCGAC	GTCGAGCTGAGAAGTTGTCA	aaacGTCGAGCTGAGAAGTTGTCAc
Smarcc2	oligo-1	AGAGCCGCACGTTGTCGAAC	98	exon1	caccgAGAGCCGCACGTTGTCGAAC		aaacGTTCGACAACGTGCGGCTCTc
	oligo-2	GAGCCGCACGTTGTCGAACT	97		caccgGAGCCGCACGTTGTCGAACT		aaacAGTTCGACAACGTGCGGCTCc
	oligo-3	CGTGAAGTACTACGAGGCCG	97		caccgCGTGAAGTACTACGAGGCCG		aaacCGGCCTCGTAGTACTTCACGc
Baf27
Smarce1
Srcap	oligo-1	ATGGTGTCGGACGGCATGAC	92	exon4	caccgATGGTGTCGGACGGCATGAC		aaacGTCATGCCGTCCGACACCATc
	oligo-2	TCGGATTGCTGAACTTCGGA	89	exon5	caccgTCGGATTGCTGAACTTCGGA		aaacTCCGAAGTTCAGCAATCCGAc
	oligo-3	CCAGAGCCTCCCCGCCCTAA	85		caccgCCAGAGCCTCCCCGCCCTAA		aaacTTAGGGCGGGGAGGCTCTGGc
Chd1	oligo-1	TCGGCTCCGTCGACTTTTGG	89	exon3	caccgTCGGCTCCGTCGACTTTTGG		aaacCCAAAAGTCGACGGAGCCGAc
	oligo-2	TCTGGATCTGGCTCGAGTTC	85		caccgTCTGGATCTGGCTCGAGTTC		aaacGAACTCGAGCCAGATCCAGAc
	oligo-3	CAGAGTCGCTGCTCCCGGAT	85		caccgCAGAGTCGCTGCTCCCGGAT		aaacATCCGGGAGCAGCGACTCTGc
Chd2	oligo-1	GAGTCTGAGAGTGAATCGGC	89	exon3	caccgGAGTCTGAGAGTGAATCGGC		aaacGCCGATTCACTCTCAGACTCc
	oligo-2	CAGCGAGTCCAATAGCAGTT	81		caccgCAGCGAGTCCAATAGCAGTT		aaacAACTGCTATTGGACTCGCTGc
	oligo-3	AGAAGACTCCGAACTGCTAT	81		caccgAGAAGACTCCGAACTGCTAT		aaacATAGCAGTTCGGAGTCTTCTc
Chd3	oligo-1	GGTGTGAAGAAGCGAAAACG	81	exon2	caccgGGTGTGAAGAAGCGAAAACG		aaacCGTTTTCGCTTCTTCACACCc
	oligo-2	TGTGGAACACGTGTTCTCCG	84	exon4	caccgTGTGGAACACGTGTTCTCCG		aaacCGGAGAACACGTGTTCCACAc
	oligo-3	CGAAGCTTCTTGCGTCCATC	92	exon6	caccgCGAAGCTTCTTGCGTCCATC		aaacGATGGACGCAAGAAGCTTCGc
Chd4	oligo-1	GCCCGCTGAGCAGGGGGACG	74	exon2	caccgGCCCGCTGAGCAGGGGGACG		aaacCGTCCCCCTGCTCAGCGGGCc
	oligo-2	GCTTCGGATAAATCCTCGTC	95	exon3	caccgGCTTCGGATAAATCCTCGTC		aaacGACGAGGATTTATCCGAAGCc
	oligo-3	CTTCGGATAAATCCTCGTCT	91		caccgCTTCGGATAAATCCTCGTCT		aaacAGACGAGGATTTATCCGAAGc
Chd5	oligo-1	GCTGCCGCGGCTGTTCGCGG	94	exon1	caccgGCTGCCGCGGCTGTTCGCGG		aaacCCGCGAACAGCCGCGGCAGCc
	oligo-2	ATCTCCTCCGCGAACAGCCG	93		caccgATCTCCTCCGCGAACAGCCG		aaacCGGCTGTTCGCGGAGGAGATc
	oligo-3	GGAGCTGCCGCGGCTGTTCG	87		caccgGGAGCTGCCGCGGCTGTTCG		aaacCGAACAGCCGCGGCAGCTCCc
Chd6	oligo-1	TGATCAGGACTGCAATCGAA	89	exon3	caccgTGATCAGGACTGCAATCGAA		aaacTTCGATTGCAGTCCTGATCAc
	oligo-2	TAACAGAGGCATCCGACATT	85		caccgTAACAGAGGCATCCGACATT		aaacAATGTCGGATGCCTCTGTTAc
	oligo-3	TTAACAGAGGCATCCGACAT	84		caccgTTAACAGAGGCATCCGACAT		aaacATGTCGGATGCCTCTGTTAAc
Chd7	oligo-1	GAGACGCCAATCCGTTCCCG	95	exon2	caccgGAGACGCCAATCCGTTCCCG		aaacCGGGAACGGATTGGCGTCTCc
	oligo-2	CGGAGACGCCAATCCGTTCC	95		caccgCGGAGACGCCAATCCGTTCC		aaacGGAACGGATTGGCGTCTCCGc
	oligo-3	GCGCTGCCCATCATTCGGTT	94		caccgGCGCTGCCCATCATTCGGTT		aaacAACCGAATGATGGGCAGCGCc
Chd8	oligo-1	ACTGGTACACCCCTTCGACC	95	exon1	caccgACTGGTACACCCCTTCGACC		aaacGGTCGAAGGGGTGTACCAGTc
	oligo-2	ATGGATACACCTGGTCGAAG	91		caccgATGGATACACCTGGTCGAAG		aaacCTTCGACCAGGTGTATCCATc
	oligo-3	AATGGATACACCTGGTCGAA	90		caccgAATGGATACACCTGGTCGAA		aaacTTCGACCAGGTGTATCCATTc
Chd9	oligo-1	GCGAAGTGAACTGGCGATCC	92	exon3	caccgGCGAAGTGAACTGGCGATCC		aaacGGATCGCCAGTTCACTTCGCc
	oligo-2	CAAATGGTGATTCGTCAAAT	91		caccgCAAATGGTGATTCGTCAAAT		aaacATTTGACGAATCACCATTTGc
	oligo-3	TCACTTCGCATCTTGTATCG	90		caccgTCACTTCGCATCTTGTATCG		aaacCGATACAAGATGCGAAGTGAc
Rbbp7
Wdr5	oligo-1	AGGGCATAGTTTGGCTTAAC	84		caccgAGGGCATAGTTTGGCTTAAC		aaacGTTAAGCCAAACTATGCCCTc
	oligo-2	TAGTTTGGCTTAACTGGTGT	77		caccgTAGTTTGGCTTAACTGGTGT		aaacACACCAGTTAAGCCAAACTAc
	oligo-3	CTGTGAAGTTCAGCCCCAAT	77		caccgCTGTGAAGTTCAGCCCCAAT		aaacATTGGGGCTGAACTTCACAGc
Mta1	oligo-1	GCTTGTCCGCCAGCGCGATG	97	exon3	caccgGCTTGTCCGCCAGCGCGATG		aaacCATCGCGCTGGCGGACAAGCc
	oligo-2	TTCCAGCAGCCTCATCGCGC	93		caccgTTCCAGCAGCCTCATCGCGC		aaacGCGCGATGAGGCTGCTGGAAc
	oligo-3	CAGCAGCCTCATCGCGCTGG	90		caccgCAGCAGCCTCATCGCGCTGG		aaacCCAGCGCGATGAGGCTGCTGc
Mta2	oligo-1	GCTCCTCAATCCGTCTAACC	93	exon2	caccgGCTCCTCAATCCGTCTAACC		aaacGGTTAGACGGATTGAGGAGCc
	oligo-2	TTACCTGGTTAGACGGATTG	91		caccgTTACCTGGTTAGACGGATTG		aaacCAATCCGTCTAACCAGGTAAc
	oligo-3	TCAATCCGTCTAACCAGGTA	88		caccgTCAATCCGTCTAACCAGGTA		aaacTACCTGGTTAGACGGATTGAc
Mta3	oligo-1	GTACCTCATCAGACGGATAG	94	exon2	caccgGTACCTCATCAGACGGATAG		aaacCTATCCGTCTGATGAGGTACc
	oligo-2	TCTGATGAGGTACGGGTTGC	90		caccgTCTGATGAGGTACGGGTTGC		aaacGCAACCCGTACCTCATCAGAc
	oligo-3	CTATCCGTCTGATGAGGTAC	87		caccgCTATCCGTCTGATGAGGTAC		aaacGTACCTCATCAGACGGATAGc
Gatad2a	oligo-1	ACATCATCCTCCGTTAGGTC	91	exon3	caccgACATCATCCTCCGTTAGGTC		aaacGACCTAACGGAGGATGATGTc
	oligo-2	TGCGCTTCTGACTGCGGGTT	90		caccgTGCGCTTCTGACTGCGGGTT		aaacAACCCGCAGTCAGAAGCGCAc
	oligo-3	CCTTGAACCTGACCTAACGG	90		caccgCCTTGAACCTGACCTAACGG		aaacCCGTTAGGTCAGGTTCAAGGc
Gatad2b	oligo-1	CGTCTAGCACTCATATCCAC	91	exon1	caccgCGTCTAGCACTCATATCCAC		aaacGTGGATATGAGTGCTAGACGc
	oligo-2	GGAGTTAGCCTTCCTCGGTC	87	exon2	caccgGGAGTTAGCCTTCCTCGGTC		aaacGACCGAGGAAGGCTAACTCCc
	oligo-3	TCCATCCGGGAGCTGGATCG	86		caccgTCCATCCGGGAGCTGGATCG		aaacCGATCCAGCTCCCGGATGGAc
Cdk2ap1
Parp1	oligo-1	GGGACTTTCCCATCGAACAT	90	exon2	caccgGGGACTTTCCCATCGAACAT		aaacATGTTCGATGGGAAAGTCCCc
	oligo-2	TGGGACTTTCCCATCGAACA	85		caccgTGGGACTTTCCCATCGAACA		aaacTGTTCGATGGGAAAGTCCCAc
	oligo-3	CGGAGTACGCCAAGTCCAAC	92	exon3	caccgCGGAGTACGCCAAGTCCAAC		aaacGTTGGACTTGGCGTACTCCGc
Ash2l	oligo-1	CTCTCGGTCCTCCGCCGTTG	95	exon1	caccgCTCTCGGTCCTCCGCCGTTG		aaacCAACGGCGGAGGACCGAGAGc
	oligo-2	TGCAAGTGCCACAACGGCGG	95		caccgTGCAAGTGCCACAACGGCGG		aaacCCGCCGTTGTGGCACTTGCAc
	oligo-3	CGAGGGGCCGTCAGCCGCCC	89		caccgCGAGGGGCCGTCAGCCGCCC		aaacGGGCGGCTGACGGCCCCTCGc
Smarca1	oligo-1	TCTTTAAAGGTGGACGGCCC	92	exon1	caccgTCTTTAAAGGTGGACGGCCC	GGGCCGTCCACCTTTAAAGA	aaacGGGCCGTCCACCTTTAAAGAc
Snf2l	oligo-2	CTCTTTAAAGGTGGACGGCC	91		caccgCTCTTTAAAGGTGGACGGCC	GGCCGTCCACCTTTAAAGAG	aaacGGCCGTCCACCTTTAAAGAGc
	oligo-3	CGGGCCGTCCACCTTTAAAG	91		caccgCGGGCCGTCCACCTTTAAAG	CTTTAAAGGTGGACGGCCCG	aaacCTTTAAAGGTGGACGGCCCGc
Baz1a	oligo-1	GTAGTGGCGGAAGATCTCGT	94	exon2	caccgGTAGTGGCGGAAGATCTCGT		aaacACGAGATCTTCCGCCACTACc
Acf1	oligo-2	AAACTTCCTCGTCCGGCCGC	94		caccgAAACTTCCTCGTCCGGCCGC		aaacGCGGCCGGACGAGGAAGTTTc
	oligo-3	TTCACCGAAAGCCTTTCGTG	90		caccgTTCACCGAAAGCCTTTCGTG		aaacCACGAAAGGCTTTCGGTGAAc
Baz1b	oligo-1	GATCATGACCAAATATGCCG	89	exon3	caccgGATCATGACCAAATATGCCG		aaacCGGCATATTTGGTCATGATCc
WSTF	oligo-2	CATGACCAAATATGCCGTGG	88		caccgCATGACCAAATATGCCGTGG		aaacCCACGGCATATTTGGTCATGc
	oligo-3	TCATGACCAAATATGCCGTG	88		caccgTCATGACCAAATATGCCGTG		aaacCACGGCATATTTGGTCATGAc
Baz2a	oligo-1	GACAGTCGTAGGCCACGTTA	93	exon4	caccgGACAGTCGTAGGCCACGTTA		aaacTAACGTGGCCTACGACTGTCc
	oligo-2	GGGGCTTAACTTCGATTCAC	92		caccgGGGGCTTAACTTCGATTCAC		aaacGTGAATCGAAGTTAAGCCCCc
	oligo-3	ACAACACTAATCTTCGAGCT	91		caccgACAACACTAATCTTCGAGCT		aaacAGCTCGAAGATTAGTGTTGTc
Pole3	oligo-1	ATCCTGGTGATGACGGCGTT	94	exon1	caccgATCCTGGTGATGACGGCGTT		aaacAACGCCGTCATCACCAGGATc
	oligo-2	TGCCCAACGCCGTCATCACC	84		caccgTGCCCAACGCCGTCATCACC		aaacGGTGATGACGGCGTTGGGCAc
	oligo-3	GATCCTGGTGATGACGGCGT	83		caccgGATCCTGGTGATGACGGCGT		aaacACGCCGTCATCACCAGGATCc
Chrac1	oligo-1	TGATGACTCGGATGCGGGAC	93	exon1	caccgTGATGACTCGGATGCGGGAC		aaacGTCCCGCATCCGAGTCATCAc
	oligo-2	GGGGCAATGACACGAGCCGC	92		caccgGGGGCAATGACACGAGCCGC		aaacGCGGCTCGTGTCATTGCCCCc
	oligo-3	TGGTTGATGCTCGACACCTC	92		caccgTGGTTGATGCTCGACACCTC		aaacGAGGTGTCGAGCATCAACCAc
Cecr2	oligo-1	GAGCGAGCAGAAGTGCGCGA	92	exon1	caccgGAGCGAGCAGAAGTGCGCGA		aaacTCGCGCACTTCTGCTCGCTCc
	oligo-2	CGATCTCGAAGTCGGGCAGG	90		caccgCGATCTCGAAGTCGGGCAGG		aaacCCTGCCCGACTTCGAGATCGc
	oligo-3	GAGCAGAAGTGCGCGATGGC	90		caccgGAGCAGAAGTGCGCGATGGC		aaacGCCATCGCGCACTTCTGCTCc
Rsf1	oligo-1	GAGCAGACTACGGCGAAGTT	94	exon1	caccgGAGCAGACTACGGCGAAGTT		aaacAACTTCGCCGTAGTCTGCTCc
	oligo-2	CCGTTGCCGATGTCTGGCGG	93		caccgCCGTTGCCGATGTCTGGCGG		aaacCCGCCAGACATCGGCAACGGc
	oligo-3	CGGCCCGTAGCGTTCCAAGA	93		caccgCGGCCCGTAGCGTTCCAAGA		aaacTCTTGGAACGCTACGGGCCGc
Ino80	oligo-1	CAGAAAGTGGTCCAACCGCA	86	exon1	caccgCAGAAAGTGGTCCAACCGCA		aaacTGCGGTTGGACCACTTTCTGc
	oligo-2	GAGTTGGGTGCCGGGGACGA	84		caccgGAGTTGGGTGCCGGGGACGA		aaacTCGTCCCCGGCACCCAACTCc
	oligo-3	GGCCTCGGAGTTGGGTGCCG	84		caccgGGCCTCGGAGTTGGGTGCCG		aaacCGGCACCCAACTCCGAGGCCc
Ino80b	oligo-1	AGGAGTCTGCAGCGTCGGTC	91	exon2	caccgAGGAGTCTGCAGCGTCGGTC		aaacGACCGACGCTGCAGACTCCTc
	oligo-2	ACCTATGGAAGGCGTACCTC	93	exon3	caccgACCTATGGAAGGCGTACCTC		aaacGAGGTACGCCTTCCATAGGTc
	oligo-3	CTCTGGAGCAGTACCGCGCC	93		caccgCTCTGGAGCAGTACCGCGCC		aaacGGCGCGGTACTGCTCCAGAGc
Ino80c	oligo-1	GCTGTTCCTAGCTACGGCGG	88	exon1	caccgGCTGTTCCTAGCTACGGCGG		aaacCCGCCGTAGCTAGGAACAGCc
	oligo-2	TGCTGTTCCTAGCTACGGCG	86		caccgTGCTGTTCCTAGCTACGGCG		aaacCGCCGTAGCTAGGAACAGCAc
	oligo-3	TTGCTGTTCCTAGCTACGGC	81		caccgTTGCTGTTCCTAGCTACGGC		aaacGCCGTAGCTAGGAACAGCAAc
Ruvbl1	oligo-1	GCGGCCTAGTAACGGCCGCG	98	exon1	caccgGCGGCCTAGTAACGGCCGCG		aaacCGCGGCCGTTACTAGGCCGCc
Tip49a	oligo-2	TAACGGCCGCGTGGTAACCC	97		caccgTAACGGCCGCGTGGTAACCC		aaacGGGTTACCACGCGGCCGTTAc
	oligo-3	GTTACCACGCGGCCGTTACT	97		caccgGTTACCACGCGGCCGTTACT		aaacAGTAACGGCCGCGTGGTAACc
Ruvbl2	oligo-1	CTTGTCACATCTCGGATCTC	86	exon5	caccgCTTGTCACATCTCGGATCTC		aaacGAGATCCGAGATGTGACAAGc
Tip49b	oligo-2	TTGTCACATCTCGGATCTCA	79		caccgTTGTCACATCTCGGATCTCA		aaacTGAGATCCGAGATGTGACAAc
	oligo-3	GGGCGGGCCGTCCTCATTGC	91	exon7	caccgGGGCGGGCCGTCCTCATTGC		aaacGCAATGAGGACGGCCCGCCCc
Actr5	oligo-1	GACCGGGACGTTGCGATCGA	99	exon1	caccgGACCGGGACGTTGCGATCGA		aaacTCGATCGCAACGTCCCGGTCc
	oligo-2	ACCGGGACGTTGCGATCGAA	99		caccgACCGGGACGTTGCGATCGAA		aaacTTCGATCGCAACGTCCCGGTc
	oligo-3	GCCCTTCGATCGCAACGTCC	96		caccgGCCCTTCGATCGCAACGTCC		aaacGGACGTTGCGATCGAAGGGCc
Actr6	oligo-1	GTCATGGCTGTAACCGATTT	91	exon1	caccgGTCATGGCTGTAACCGATTT		aaacAAATCGGTTACAGCCATGACc
	oligo-2	GGAGCTTACAACGCCAAAAT	85		caccgGGAGCTTACAACGCCAAAAT		aaacATTTTGGCGTTGTAAGCTCCc
	oligo-3	GATAATCCCAAACTTGTCGC	92	exon3	caccgGATAATCCCAAACTTGTCGC		aaacGCGACAAGTTTGGGATTATCc
Actr8	oligo-1	TGTCTTCGTGCAATGACGTG	91	exon2	caccgTGTCTTCGTGCAATGACGTG		aaacCACGTCATTGCACGAAGACAc
	oligo-2	AGTCTTAGAGTTGTTGAACC	80		caccgAGTCTTAGAGTTGTTGAACC		aaacGGTTCAACAACTCTAAGACTc
	oligo-3	GGAGCCAGTTGTCCTTGTAC	77		caccgGGAGCCAGTTGTCCTTGTAC		aaacGTACAAGGACAACTGGCTCCc
Trrap	oligo-1	AGTGGTTTGGTCGACCACCG	96	exon2	caccgAGTGGTTTGGTCGACCACCG		aaacCGGTGGTCGACCAAACCACTc
	oligo-2	GGTCGACCACCGTGGCCCCC	93		caccgGGTCGACCACCGTGGCCCCC		aaacGGGGGCCACGGTGGTCGACCc
	oligo-3	ATGGCGTTCGTTGCAACCCA	89		caccgATGGCGTTCGTTGCAACCCA		aaacTGGGTTGCAACGAACGCCATc
Dmap1	oligo-1	ATAGCGCCGTCCTTTCGAGC	96	exon4	caccgATAGCGCCGTCCTTTCGAGC		aaacGCTCGAAAGGACGGCGCTATc
	oligo-2	TAGCGCCGTCCTTTCGAGCT	94		caccgTAGCGCCGTCCTTTCGAGCT		aaacAGCTCGAAAGGACGGCGCTAc
	oligo-3	TTTCCACTGGCGACGAGCGG	93		caccgTTTCCACTGGCGACGAGCGG		aaacCCGCTCGTCGCCAGTGGAAAc
Yeats4	oligo-1	ATAAACGATTGGCTTAACGA	94	exon2	caccgATAAACGATTGGCTTAACGA		aaacTCGTTAAGCCAATCGTTTATc
Gas41	oligo-2	ATCGTTAAGCCAATCGTTTA	93		caccgATCGTTAAGCCAATCGTTTA		aaacTAAACGATTGGCTTAACGATc
	oligo-3	GCAACATTGCCATAAACGAT	86		caccgGCAACATTGCCATAAACGAT		aaacATCGTTTATGGCAATGTTGCc
Epc1	oligo-1	TTATCGAGGCGTATTCGTGC	99	exon1	caccgTTATCGAGGCGTATTCGTGC		aaacGCACGAATACGCCTCGATAAc
	oligo-2	GTAAACTGTCGTTTCGGGCG	98		caccgGTAAACTGTCGTTTCGGGCG		aaacCGCCCGAAACGACAGTTTACc
	oligo-3	CGGCACGGCCCGGTTTATCG	98		caccgCGGCACGGCCCGGTTTATCG		aaacCGATAAACCGGGCCGTGCCGc
Ing3	oligo-1	TCTCCGTGAAGCGGTCCCGT	97	exon2	caccgTCTCCGTGAAGCGGTCCCGT		aaacACGGGACCGCTTCACGGAGAc
	oligo-2	CTTCACGGAGATGCGCGAGA	95		caccgCTTCACGGAGATGCGCGAGA		aaacTCTCGCGCATCTCCGTGAAGc
	oligo-3	GGACCTACGGGACCGCTTCA	94		caccgGGACCTACGGGACCGCTTCA		aaacTGAAGCGGTCCCGTAGGTCCc
Mrgbp	oligo-1	GGGGGCGCCGCAGGCGACAA	88	exon1	caccgGGGGGCGCCGCAGGCGACAA		aaacTTGTCGCCTGCGGCGCCCCCc
	oligo-2	GGACCTGCCGCCCGATGTTC	96	exon2	caccgGGACCTGCCGCCCGATGTTC		aaacGAACATCGGGCGGCAGGTCCc
	oligo-3	CAGCCAGAACATCGGGCGGC	91		caccgCAGCCAGAACATCGGGCGGC		aaacGCCGCCCGATGTTCTGGCTGc
Morf4l1	oligo-1	CAAAGATTTTTCAGAGCGCC	82	exon4	caccgCAAAGATTTTTCAGAGCGCC		aaacGGCGCTCTGAAAAATCTTTGc
	oligo-2	AAAGATTTTTCAGAGCGCCT	79		caccgAAAGATTTTTCAGAGCGCCT		aaacAGGCGCTCTGAAAAATCTTTc
	oligo-3	TGTACTGAGGGAGCTCCTTC	67		caccgTGTACTGAGGGAGCTCCTTC		aaacGAAGGAGCTCCCTCAGTACAc
Morf4l2	oligo-1	TCTTCCGCACAGAACCGGAA	83	exon4	caccgTCTTCCGCACAGAACCGGAA		aaacTTCCGGTTCTGTGCGGAAGAc
	oligo-2	GTCTTCCGCACAGAACCGGA	81		caccgGTCTTCCGCACAGAACCGGA		aaacTCCGGTTCTGTGCGGAAGACc
	oligo-3	CTTCCGCACAGAACCGGAAG	78		caccgCTTCCGCACAGAACCGGAAG		aaacCTTCCGGTTCTGTGCGGAAGc
Chromatin Assembly and Histone Chaperone
Supt16	oligo-1	TGGACAAAGACGCGTACTAC	97	CDS1	caccgTGGACAAAGACGCGTACTAC		aaacGTAGTACGCGTCTTTGTCCAc
Fact140	oligo-2	TGTACAATCTCTTCACTCGC	85		caccgTGTACAATCTCTTCACTCGC		aaacGCGAGTGAAGAGATTGTACAc
	oligo-3	TGATGCCATTGTTGTATCGG	91	CDS2	caccgTGATGCCATTGTTGTATCGG		aaacCCGATACAACAATGGCATCAc
Supt6h	oligo-1	CATGGCCCCTCCTGACGAGG	86	CDS5	caccgCATGGCCCCTCCTGACGAGG		aaacCCTCGTCAGGAGGGGCCATGc
	oligo-2	TCCTCGTCAGGAGGGGCCAT	81		caccgTCCTCGTCAGGAGGGGCCAT		aaacATGGCCCCTCCTGACGAGGAc
	oligo-3	CCCCATGGCCCCTCCTGACG	80		caccgCCCCATGGCCCCTCCTGACG		aaacCGTCAGGAGGGGCCATGGGGc
Chaf1a	oligo-1	GCTGTCCGCGTCGCGGCCTC	91	CDS1	caccgGCTGTCCGCGTCGCGGCCTC		aaacGAGGCCGCGACGCGGACAGCc
	oligo-2	GGCCGCGACGCGGACAGCCG	90		caccgGGCCGCGACGCGGACAGCCG		aaacCGGCTGTCCGCGTCGCGGCCc
	oligo-3	TACAAAGTTGGTCGGTGGCC	88	CDS3	caccgTACAAAGTTGGTCGGTGGCC		aaacGGCCACCGACCAACTTTGTAc
Chaf1b	oligo-1	CGGGGGTGGACACCGCCGTC	97	CDS1	caccgCGGGGGTGGACACCGCCGTC		aaacGACGGCGGTGTCCACCCCCGc
	oligo-2	GACGGCGGTGTCCACCCCCG	91		caccgGACGGCGGTGTCCACCCCCG		aaacCGGGGGTGGACACCGCCGTCc
	oligo-3	TGATCACGTGTGAAATCGCC	90		caccgTGATCACGTGTGAAATCGCC		aaacGGCGATTTCACACGTGATCAc
Asf1a	oligo-1	CAGGTCCTCGATGCACTCGA	94	CDS1	caccgCAGGTCCTCGATGCACTCGA		aaacTCGAGTGCATCGAGGACCTGc
	oligo-2	GATCACCTTCGAGTGCATCG	92		caccgGATCACCTTCGAGTGCATCG		aaacCGATGCACTCGAAGGTGATCc
	oligo-3	ACGGGTTGTAGAAAGGCGAC	90		caccgACGGGTTGTAGAAAGGCGAC		aaacGTCGCCTTTCTACAACCCGTc
Asf1b	oligo-1	GAAGCTGATCTCGAACCGGA	94	CDS1	caccgGAAGCTGATCTCGAACCGGA		aaacTCCGGTTCGAGATCAGCTTCc
	oligo-2	AAGCTGATCTCGAACCGGAA	90		caccgAAGCTGATCTCGAACCGGAA		aaacTTCCGGTTCGAGATCAGCTTc
	oligo-3	AGCTGATCTCGAACCGGAAG	89		caccgAGCTGATCTCGAACCGGAAG		aaacCTTCCGGTTCGAGATCAGCTc
Nap1l1
Nap1
Anp32e	oligo-1	CTTCCGGAGTTTATTCAAGC	85	CDS2	caccgCTTCCGGAGTTTATTCAAGC		aaacGCTTGAATAAACTCCGGAAGc
	oligo-2	TGACACACAAGCAATTATCG	84		caccgTGACACACAAGCAATTATCG		aaacCGATAATTGCTTGTGTGTCAc
	oligo-3	CAAGGAACTCAACTCCACGT	81		caccgCAAGGAACTCAACTCCACGT		aaacACGTGGAGTTGAGTTCCTTGc
Daxx	oligo-1	GGAGCAGTAACTCCGGTAGT	92	CDS2	caccgGGAGCAGTAACTCCGGTAGT		aaacACTACCGGAGTTACTGCTCCc
	oligo-2	CTCTCCGAGCCCCGTGTGGA	85		caccgCTCTCCGAGCCCCGTGTGGA		aaacTCCACACGGGGCTCGGAGAGc
	oligo-3	TCCGAGCCCCGTGTGGATGG	81		caccgTCCGAGCCCCGTGTGGATGG		aaacCCATCCACACGGGGCTCGGAc
Hira	oligo-1	GTTGCAAACTTGGTCCCATC	79	CDS2	caccgGTTGCAAACTTGGTCCCATC		aaacGATGGGACCAAGTTTGCAACc
	oligo-2	GATGGGACCAAGTTTGCAAC	79		caccgGATGGGACCAAGTTTGCAAC		aaacGTTGCAAACTTGGTCCCATCc
	oligo-3	GGGACCAAGTTTGCAACTGG	76		caccgGGGACCAAGTTTGCAACTGG		aaacCCAGTTGCAAACTTGGTCCCc
Baz2b	oligo-1	ACGATTCGTCATTCCATTCG	94	exon4	caccgACGATTCGTCATTCCATTCG		aaacCGAATGGAATGACGAATCGTc
	oligo-2	GGAATGACGAATCGTGATTC	93		caccgGGAATGACGAATCGTGATTC		aaacGAATCACGATTCGTCATTCCc
	oligo-3	AGGGCGTTCCAGCACGAGAG	90		caccgAGGGCGTTCCAGCACGAGAG		aaacCTCTCGTGCTGGAACGCCCTc
Bmi1	oligo-1	AACATGTATTGTACGTTACT	85	exon3	caccgAACATGTATTGTACGTTACT		aaacAGTAACGTACAATACATGTTc
Ep400	oligo-1	TACTTCTCCGATGTCGCAGC	95	exon2	caccgTACTTCTCCGATGTCGCAGC		aaacGCTGCGACATCGGAGAAGTAc
	oligo-2	GTCTGGACCTGCTGCGACAT	90		caccgGTCTGGACCTGCTGCGACAT		aaacATGTCGCAGCAGGTCCAGACc
	oligo-3	CAACCTCATGCACAGTCGGG	85		caccgCAACCTCATGCACAGTCGGG		aaacCCCGACTGTGCATGAGGTTGc
Rps6ka5	oligo-1	GCATACAAGGACAGAACGAC	85	CDS3	caccgGCATACAAGGACAGAACGAC		aaacGTCGTTCTGTCCTTGTATGCc
Msk1	oligo-2	ACCAGCGGGGACAGCGGCGA	85	CDS1	caccgACCAGCGGGGACAGCGGCGA		aaacTCGCCGCTGTCCCCGCTGGTc
	oligo-3	TTACTGTCAAGCACGAGCTG	87		caccgTTACTGTCAAGCACGAGCTG		aaacCAGCTCGTGCTTGACAGTAAc
Rps6ka3	oligo-1	GGAGAGCCCTTCCGACAGCG	93	CDS1	caccgGGAGAGCCCTTCCGACAGCG		aaacCGCTGTCGGAAGGGCTCTCCc
Rsk2	oligo-2	TGGCGCAGCTGGCGGACCCG	82		caccgTGGCGCAGCTGGCGGACCCG		aaacCGGGTCCGCCAGCTGCGCCAc
	oligo-3	GGGTCCGCCAGCTGCGCCAG	77		caccgGGGTCCGCCAGCTGCGCCAG		aaacCTGGCGCAGCTGGCGGACCCc
Aurka	oligo-1	CTGGATGCTGCAAACGGATA	88	CDS1	caccgCTGGATGCTGCAAACGGATA		aaacTATCCGTTTGCAGCATCCAGc
AuroraA	oligo-2	CCTGGATGCTGCAAACGGAT	87		caccgCCTGGATGCTGCAAACGGAT		aaacATCCGTTTGCAGCATCCAGGc
	oligo-3	ATGCTGCAAACGGATAGGGA	82		caccgATGCTGCAAACGGATAGGGA		aaacTCCCTATCCGTTTGCAGCATc
Aurkb	oligo-1	GCAAGCGCAGATGTCGTGGC	92	CDS1	caccgGCAAGCGCAGATGTCGTGGC		aaacGCCACGACATCTGCGCTTGCc
AuroraB	oligo-2	CTGCGCTTGCTCTCGTGAAC	89		caccgCTGCGCTTGCTCTCGTGAAC		aaacGTTCACGAGAGCAAGCGCAGc
	oligo-3	TCGTGGCGGGCTCCTTCCGT	89		caccgTCGTGGCGGGCTCCTTCCGT		aaacACGGAAGGAGCCCGCCACGAc
Aurkc	oligo-1	GAGACTGCCAAAGCGCAATC	84	CDS1	caccgGAGACTGCCAAAGCGCAATC		aaacGATTGCGCTTTGGCAGTCTCc
AuroraC	oligo-2
	oligo-3
Cdk2ap1

## Sheet: Functions
Lysine(K) Actyltransferase (12/7)			Histone Deactylase (18)			Histone Lysine Methyltransferases (28)					Histone Lysine Demethylases (30/1)					Protein Arginine Methyltransferases (10)				Histone Reader (13)
Name	Human		Class I			Name	Human				Name	Human				Name				Chromodomain
GNAT Family			Hdac1			Kmt1a	SUV39H1				LSD Demethylases					Prmt1				Cbx1/HP1b
Kat1	HAT1		Hdac2			Kmt1b	SUV39H2				Kdm1a	LSD1/BHC110/AOF2				Prmt2				Cbx3/HP1g
Kat2a	GCN5		Hdac3			Kmt1c	G9a				Kdm1b	LSD2/AOF1				Prmt3				Cbx5/HP1
Kat2b	PCAF		Hdac8			Kmt1d	EuHMTase/GLP									Carm1
Kat9	ELP3/HsMEC-17					Kmt1e	ESET/SETDB1				JMJC Demethylases					Prmt5				Bromodomain
			class IIa			Kmt1f	CLL8				Kdm2a	JHDM1a/FBXL11				Prmt6				Brd1
p300/CBP family			Hdac4			Kmt2a	MLL1				Kdm2b	JHDM1b/FBXL10				Prmt7				Brd2
Kat3a	CBP		Hdac5			Kmt2b	MLL2				Kdm3a	JHDM2a/JMJD1A				Prmt8				Brd3
Kat3b	p300		Hdac7			Kmt2c	MLL3				Kdm3b	JHDM2b				Prmt9				Brd4
			Hdac9			Kmt2d	MLL4				Kdm3c	JMJD1C				Fbxo11				Brd7
MYST family						Kmt2e	MLL5				Kdm4a	JMJD2A/JHDM3A				Padi4				Brd8
Kat5	TIP60/PLIP		Class IIb			Kmt2f	hSET1A				Kdm4b	JMJD2B/JHDM3B								Brd9
Kat6a	MOZ/MYST3		Hdac6			Kmt2g	hSET1B				Kdm4c	JMJD2C/GASC1/JHDM3C
Kat6b	MORF/MYST4		Hdac10			Kmt2h	ASH1				Kdm4d	JMJD2D/JHDM3D								PHD
Kat7	HBO1/MYST2					Kmt3a	SET2				Kdm5a	JARID1A/RBP2								Bptf
Kat8	hMOF/MYST1		Class IV			Kmt3b	NSD1				Kdm5b	JARID1B/PLU-1								Brpf1
			Hdac11			Kmt3c	SYMD2				Kdm5c	JARID1C/SMCX								Brpf3
Nuclear Receptor Coactivators						Kmt4	DOT1L				Kdm5d	JARID1D/SMCY
Kat13a	SRC-1		Class			Kmt5a	Pr-SER7/8				Kdm6a	UTX
Kat13b	ACTR/SRC-3/TIF-2/GRIP1/ATF-2		III(sirtuins)			Kmt5b	SUV4-20H1				Kdm6b	JMJD3
			Sirt1			Kmt5c	SUV4-20H2				Kdm6c	UTY
Divers			Sirt2			Kmt6a	EZH2				Kdm7a	JHDM1D/KIAA1718
Kat4			Sirt3			Kmt6b	EZH1				Kdm7b	PHF8/JHDM1F
Kat10			Sirt4			Kmt7	SET7/9				Kdm7c	PHF2/JHDM1E
Kat11			Sirt5			Kmt8	RIZ1				Kdm8	JMJD5
Kat12	TFIIIC90		Sirt6			Eed						JMJD7
Kat13c	P160		Sirt7			Suz12						HIF1AN
Kat13d	CLOCK					Jarid2						HSPBAP1
												JMJD4
												JMJD6/PSR/PTDSR
												JMJD8
												HR
												MINA
												NO66/Riox1
DNA Methylation Related (17)		RNA Methylation Related (30)				Chromatin Remodeling Complexes				Chromatin Assembly and Histone Chaperone
DNA Methyltransferases and Demethylases		RNA Methyltransferases and Demethylases				SWI/SNF Family		SWI/SNF Family Related		Supt16/Fact140
Dnmt1		Alkbh1				Smarcb1/Snf5/Baf47		Smarca5/Snf2h		Supt6h
Dnmt2/TRDMT1		Alkbh2				Smarcc1/Baf155		Smarcad1		Chaf1a
Dnmt3a		Alkbh3				Smarcd1/Baf60a		Smarcal1		Chaf1b
Dnmt3b		Alkbh4				Smarcd2/Baf60b		Smarcc2		Asf1a
Dnmt3l		Alkbh5				Smarcd3/Baf60c		Smarce1/Baf27		Asf1b
Tet1		Alkbh6				Smarca3/Hltf		Srcap		Nap1l1/Nap1
Tet2		Alkbh7				Smarca2/Brm				Anp32e
Tet3		Alkbh8				Smarca4/Brg1				Daxx
Mbd1		Alkbh9/Fto				Dpf1		INO80 Family		Hira
Mbd2						Dpf2		Ino80
Mbd4		m6A Writers				Dpf3		Ino80b
Mbd5		Mettl3				Phf10		Ino80c
Mbd6		Mettl14				Baf45b		Ruvbl1/Tip49a		Baz2b
Mecp2		Wtap				Baf45d		Ruvbl2/Tip49b		Bmi1
Kaiso/ZBTB33						Baf45c		Actr5		Ep400
		m6A Readers				Baf45a		Actr6
AID/APOBEC Family		Ythdf1						Actr8		Rps6ka5/MSK1
Aid/Aicda		Ythdf2				Mi-2/CHD Family		Arp5		Rps6ka3/Rsk2
Tdg		Ythdf3				Chd1		Arp6		Aurka/Aurora A
						Chd2		Arp8		Aurkb/Aurora B
		Rbbp4				Chd3		Trrap		Aurkc/Aurora C
		Rbbp5				Chd4		Dmap1
		Rbbp6				Chd5		Yeats4/Gas41
		Rbbp8				Chd6		Epc1
		Rbbp9				Chd7		Ing3
		Apex1				Chd8		Mrgbp
		Arid1a				Chd9		Morf4l1
		Arid1b				Rbbp7		Morf4l2
		Arid2				P66α		Mrg15
		Arid5b				P66β		Mrgx
		Actl6a/Baf53				DOC-1
		Actl6b/Baf53b				Wdr5
		Pbrm1				Mta1		ISWI Family
		Actb				Mta2		Smarca1/Snf2l
		Vps72/YL-1				Mta3		Mbd3
						Gatad2a		Baz1a/Acf1
						Gatad2b		Baz1b/Wstf/Tip5
						Cdk2ap1		Baz2a
						Parp1		Pole3
						Ash2l		Chrac1
						Chrac17		Cecr2
						Chrac15		Rsf1
17

## Sheet: Depositions
Kat1	2	3	Kat2a	2	3	Kat2b	2	3	Kat3a	2	3	NO.1
Kat3b	2	3	Kat4	2	3	Kat5	2	3	Kat6a	2	3
Kat6b	2	3	Kat7	2	3	Kat8	2	3	Kat9	2	3
Hdac1	2	Hdac2	2	3	Hdac3	2	3	Hdac4	2	3	Hdac5
2	3	Hdac6	2	3	Hdac7	2	3	Hdac8	2	3	Hdac9
2	3	Hdac10	2	3	Hdac11	2	3	Sirt1	2	3	Sirt2
Sirt2-2	3	Sirt3	2	3	Sirt4	2	3	Sirt5	2	3	Sirt6	NO.2
2	3	Sirt7	2	3
Kmt1a	2	3	Kmt1b	2	3	Kmt1c	2	3	Kmt1d	2	3
Kmt1e	2	3	Kmt1f	2	3	Kmt2a	2	3	Kmt2b	2	3
Kmt2c	2	3	Kmt2d	2	3	Kmt2e	2	3	Kmt2f	2	3
Kmt2g	2	3	Kmt2h	2	3	Kmt3a	2	3	Kmt3b	2	3
Kmt3c	2	3	Kmt4	2	3	Kmt5a	2	3	Kmt5b	2	3	NO.3
Kmt5c	2	3	Kmt6a	2	3	Kmt6b	2	3	Kmt7	2	3
Kmt8	2	3	Eed	2	3	Suz12	2	3	Jarid2	2	3
Kdm1a	2	3	Kdm1b	2	3	Kdm2a	2	3	Kdm2b	2	3
Kdm3a	2	3	Kdm3b	2	3	Kdm3c	2	3	Kdm4a	2	3
Kdm4b	2	3	Kdm4c	2	3	Kdm4d	2	3	Kdm5a	2	3
Kdm5b	2	3	Kdm5c	2	3	Kdm5d	2	3	Kdm6a	2	3	NO.4
Kdm6b	2	3	Kdm6c	2	3	Kdm7a	2	3	Kdm7b	2	3
Kdm7c	2	3	Kdm8	2	3	Jmjd7	2	3	Hif1an	2	3
Hspbap1	2	3	Jmjd4	2	3	Jmjd6	2	3	Jmjd8	2	3
Hr	2	3	Mina	2	3	No66	2	3
Prmt1	2	3	4	Prmt2	2	3	Prmt3	2	3	Carm1	2
Carm1-3	Prmt5	2	3	Prmt6	2	3	Prmt7	2	3	Prmt8	2	NO.5
3	Prmt9	2	3	Fbxo11	2	3	Padi4	2	3
Cbx1	2	3	Cbx3	2	3	Cbx5	2	3	Brd1	2	3
Brd2	2	3	Brd3	2	3	Brd4	2	3	Brd7	2	3
Brd8	2	3	Brd9	2	3	Bptf	2	3	Brpf1	2	3
Brpf3	2	3
Dnmt1	2	3	Dnmt2	2	3	Dnmt3a	2	3	Dnmt3b	2	3	NO.6
Dnmt3l	2	3	Tet1	2	3	Tet2	2	3	Tet3	2	3
Mbd1	2	3	Mbd2	2	3	Mbd3	2	3	Mbd4	2	3
Mbd5	2	3	Mbd6	2	3	Mecp2	2	3	Kaiso	2	3
Aid	2	3	Tdg	2	3
Alkbh1	2	3	Alkbh2	2	3	Alkbh3	2	3	Alkbh4	2	3
Alkbh5	2	3	Alkbh6	2	3	Alkbh7	2	3	Alkbh8	2	3	NO.7
Fto	2	3	Mettl3	2	3	Mettl14	2	3	Wtap	2	3
Ythdf1	2	3	Ythdf2	2	3	Ythdf3	2	3	Rbbp4	2	3
Rbbp5	2	3	Rbbp6	2	3	Rbbp7	2	3	Rbbp8	2	3
Rbbp9	2	3	Apex1	2	3	Arid1a	2	3	Arid1b	2	3
Arid2	2	3	Arid5b	2	3	Actl6a	2	3	Actl6b	2	3
Pbrm1	2	3	Actb	2	3	Vps72	2	3				NO.8
Smarca1	2	3	Smarca2	2	3	Smarca3	2	3	Smarca4	2	3
Smarca5	2	3	Smarcb1	2	3	Smarcc1	2	3	Smarcc2	2	3
Smarcd1	2	3	Smarcd2	2	3	Smarcd3	2	3	Snf2l	2	3
Smarcad1	2	3	Smarcal1	2	3	Srcap	2	3	Dpf1	2	3
Dpf2	2	3	Dpf3	2	3	Phf10	2	3	Chd1	2	3
Chd2	2	3	Chd3	2	3	Chd4	2	3	Chd5	2	3	NO.9
Chd6	2	3	Chd7	2	3	Chd8	2	3	Chd9	2	3
Wdr5	2	3	Mta1	2	3	Mta2	2	3	Mta3	2	3
Gatad2a	2	3	Gatad2b	2	3	Parp1	2	3	Ash2l	2	3
Ino80	2	3	Ino80b	2	3	Ino80c	2	3	Ruvbl1	2	3
Ruvbl2	2	3	Actr5	2	3	Actr6	2	3	Actr8	2	3
Trrap	2	3	Dmap1	2	3	Yeats4	2	3	Epc1	2	3	NO.10
Ing3	2	3	Mrgbp	2	3	Morf4l1	2	3	Morf4l 2	2	3
Baz1a	2	3	Baz1b	2	3	Baz2a	2	3	Baz2b	2	3
Pole3	2	3	Chrac1	2	3	Cecr2	2	3	Rsf1	2	3
Supt16	2	3	Supt6h	2	3	Chaf1a	2	3	Chaf1b	2	3
Asf1a	2	3	Asf1b	2	3	Nap1l1	2	3	Anp32e	2	3
Daxx	2	3	Hira	2	3	Bmi	Ep400	2	3	Rps6ka3	2	NO.11
3	Rps6ka5	2	3	Aurka	2	3	Aurkb	2	3	Aurkc
P66α	2	3	P66β	2	3	Baf45a	2	3	Baf45b	2	3
Baf45c	2	3	Baf45d	2	3	Arp5	2	3	Arp6	2	3
Arp8	2	3	Cdk2ap1	2	3	DOC-1	2	3	Mrg15	2	3
Mrgx	2	3	Chrac17	2	3	Chrac15	2	3

## Sheet: Concentration
	Gene	Concentration(λ)	Volume(μL)
1	Kmt1a	1.04	3.17308
		0.96	3.4375
		1.28	2.57812
2	Kmt1b	1.01	3.26733
		0.54	6.11111
		1.56	2.11538
3	Kmt1c	1.01	3.26733
		0.44	7.5
		1.26	2.61905
4	Kmt1d	1.51	2.18543
		0.66	5
		1.05	3.14286
5	Kmt1f	1.22	2.70492
		1.36	2.42647
		1.29	2.55814
6	Kmt2a	0.7	4.71429
		0.4	8.25
		0.83	3.9759
7	Kmt2c	1.15	2.86957
		0.7	4.71429
		1.09	3.02752
8	Kmt2e	0.8	4.125
		0.84	3.92857
		1.18	2.79661
9	Kmt2f	0.61	5.40984
		0.88	3.75
		0.91	3.62637
10	Kmt2g	0.87	3.7931
		0.94	3.51064
		1.25	2.64
11	Kmt2h	0.89	3.70787
		0.93	3.54839
		1.13	2.92035
12	Kmt3a	1.09	3.02752
		0.94	3.51064
		0.9	3.66667
13	Kmt3b	0.79	4.17722
		0.78	4.23077
		0.82	4.02439
14	Kmt3c	0.86	3.83721
		0.64	5.15625
		0.78	4.23077
15	Kmt4	0.81	4.07407
		0.84	3.92857
		0.52	6.34615
16	Kmt5a	0.53	6.22642
		0.47	7.02128
		0.32	10.3125
17	Kmt5b	0.43	7.67442
		0.38	8.68421
		0.32	10.3125
18	Kmt5c	0.71	4.64789
		0.49	6.73469
		0.44	7.5
19	Kmt6b	0.56	5.89286
		0.56	5.89286
		0.56	5.89286
20	Kmt7	0.45	7.33333
		0.46	7.17391
		0.64	5.15625
21	Kmt8	0.68	4.85294
		0.77	4.28571
		0.68	4.85294
22	Eed	0.17	19.4118
		0.28	11.7857
		0.32	10.3125
23	Suz12	0.32	10.3125
		0.42	7.85714
		0.29	11.3793
24	Kdm1a	0.46	7.17391
		0.58	5.68966
		0.6	5.5
25	Kdm1b	0.66	5
		0.84	3.92857
		0.53	6.22642
26	Kdm2a	0.51	6.47059
		0.91	3.62637
		0.46	7.17391
27	Kdm3a	0.4	8.25
		0.57	5.78947
		0.37	8.91892
28	Kdm3b	1.1	3
		0.59	5.59322
		0.15	22
29	Kdm3c	0.44	7.5
		0.49	6.73469
		0.46	7.17391
30	Kdm4a	0.87	3.7931
		0.79	4.17722
		0.65	5.07692
31	Kdm4b	0.52	6.34615
		0.48	6.875
		0.46	7.17391
32	Kdm4c	0.37	8.91892
		0.42	7.85714
		0.27	12.2222
33	Kdm5a	1.07	3.08411
		0.36	9.16667
		0.28	11.7857
34	Kdm5b	0.48	6.875
		0.56	5.89286
		0.37	8.91892
35	Kdm5c	0.27	12.2222
		0.5	6.6
		0.51	6.47059
36	Kdm5d	0.52	6.34615
		0.53	6.22642
		0.42	7.85714
37	Kdm6a	0.72	4.58333
		0.45	7.33333
		0.52	6.34615
38	Kdm6b	0.45	7.33333
		0.42	7.85714
		0.27	12.2222
39	Kdm6c	0.82	4.02439
		0.61	5.40984
		0.33	10
40	Kdm7a	0.52	6.34615
		0.72	4.58333
		0.6	5.5
41	Kdm7b	0.64	5.15625
		0.69	4.78261
		0.61	5.40984
42	Kdm7c	0.48	6.875
		0.81	4.07407
		0.72	4.58333
43	Kdm8	0.67	4.92537
		0.63	5.2381
		0.42	7.85714
44	Jmjd7	0.42	7.85714
		0.56	5.89286
		0.47	7.02128
45	Hif1an	0.49	6.73469
		0.71	4.64789
		0.69	4.78261
46	Hspbap1	0.44	7.5
		0.24	13.75
		0.19	17.3684
47	Jmjd6	0.58	5.68966
		0.45	7.33333
		0.78	4.23077
48	Mina	1.1	3
		2.03	1.62562
		0.55	6
49	Hat1	0.45	7.33333
		0.68	4.85294
		0.25	13.2
50	Kat2a	0.5	6.6
		0.32	10.3125
		0.43	7.67442
51	Kat2b	0.26	12.6923
		0.35	9.42857
		0.44	7.5
52	Kat3a	0.25	13.2
		0.35	9.42857
		0.25	13.2
53	Kat3b	0.5	6.6
		0.34	9.70588
		0.37	8.91892
54	Kat4	0.55	6
		0.57	5.78947
		1.38	2.3913
55	Kat5	0.79	4.17722
		0.65	5.07692
		0.48	6.875
56	Kat6a	0.57	5.78947
		1.43	2.30769
		0.29	11.3793
57	Kat6b	0.64	5.15625
		0.32	10.3125
		1.03	3.20388
58	Kat7	0.48	6.875
		0.68	4.85294
		0.67	4.92537
59	Kat8	0.93	3.54839
		0.62	5.32258
		0.6	5.5
60	Kat9	0.43	7.67442
		0.31	10.6452
		0.51	6.47059
61	Hdac1	0.54	9.25926
		0.31	16.129
62	Hdac2	1.44	2.29167
		0.85	3.88235
		0.72	4.58333
63	Hdac3	0.79	4.17722
		1.55	2.12903
		0.64	5.15625
64	Hdac4	0.69	4.78261
		0.82	4.02439
		1.23	2.68293
65	Hdac5	0.89	3.70787
		1.27	2.59843
		1.51	2.18543
66	Hdac6	0.75	4.4
		0.97	3.40206
		1.24	2.66129
67	Hdac7	0.61	5.40984
		0.44	7.5
		0.84	3.92857
68	Hdac8	0.84	3.92857
		0.45	7.33333
		0.77	4.28571
69	Hdac9	0.84	3.92857
		0.81	4.07407
		1.07	3.08411
70	Hdac10	0.28	11.7857
		0.39	8.46154
		1.78	1.85393
71	Hdac11	0.5	6.6
		0.32	10.3125
		0.57	5.78947
72	Sirt1	0.6	5.5
		0.62	5.32258
		0.77	4.28571
73	Sirt2	0.6	5.5
		0.65	5.07692
		0.66	5
74	Sirt3	0.46	7.17391
		0.85	3.88235
		0.42	7.85714
75	Sirt4	0.47	7.02128
		0.44	7.5
		0.43	7.67442
76	Sirt5	0.58	5.68966
		0.53	6.22642
		0.51	6.47059
77	Sirt6	0.46	7.17391
		0.47	7.02128
		0.51	6.47059
78	Sirt7	0.85	3.88235
		0.86	3.83721
		0.85	3.88235
79	Jarid2	0.43	7.67442
		1.38	2.3913
		1.51	2.18543
80	Kmt6a	0.4	8.25
		0.37	8.91892
		0.54	6.11111
81	Kdm2b	0.4	8.25
		0.44	7.5
		0.52	6.34615
82	Kdm4d	0.57	5.78947
		0.53	6.22642
		1.07	3.08411
83	Jmjd4	0.41	8.04878
		0.29	11.3793
		0.31	10.6452
84	Jmjd8	0.58	5.68966
		0.55	6
		0.62	5.32258
85	Hr	0.31	10.6452
		0.33	10
		0.48	6.875
86	Prmt1	0.82	3.04878
		0.53	4.71698
		0.69	3.62319
		1.1	2.27273
87	Prmt2	0.15	22
		0.16	20.625
		0.2	16.5
88	Prmt3	0.17	19.4118
		0.05	66
		0.18	18.3333
89	Carm1	0.2	16.5
		0.21	15.7143
		0.21	15.7143
90	Prmt5	0.16	20.625
		0.19	17.3684
		0.11	30
91	Prmt6	0.15	22
		0.24	13.75
		0.25	13.2
92	Prmt7	0.11	30
		0.09	36.6667
		0.3	11
93	Prmt8	0.14	23.5714
		0.29	11.3793
		0.16	20.625
94	Prmt9	0.52	6.34615
		0.19	17.3684
		0.41	8.04878
95	Fbxo11	0.64	5.15625
		0.5	6.6
		0.4	8.25
96	Padi4	1.16	2.84483
		1.17	2.82051
		0.8	4.125
97	Cbx1	0.36	9.16667
		0.51	6.47059
		0.17	19.4118
98	Cbx3	0.53	6.22642
		0.4	8.25
		0.24	13.75
99	Cbx5	0.62	5.32258
		0.25	13.2
		0.19	17.3684
100	Brd1	0.73	4.52055
		0.98	3.36735
		0.86	3.83721
101	Brd2	1.1	3
		0.42	7.85714
		0.8	4.125
102	Brd3	0.41	8.04878
		0.37	8.91892
		0.59	5.59322
103	Brd4	0.78	4.23077
		0.71	4.64789
		1	3.3
104	Brd7	0.86	3.83721
		0.85	3.88235
		1.2	2.75
105	Brd8	0.78	4.23077
		0.67	4.92537
		0.43	7.67442
106	Brd9	1.19	2.77311
		1.09	3.02752
		0.98	3.36735
107	Brpf1	1.33	2.4812
		0.99	3.33333
		0.72	4.58333
108	Brpf3	0.83	3.9759
		1.35	2.44444
		0.49	6.73469
109	Dnmt1	0.63	5.2381
		0.99	3.33333
		0.96	3.4375
110	Dnmt2	1.14	2.89474
		0.67	4.92537
		0.78	4.23077
111	Dnmt3a	0.88	3.75
		0.86	3.83721
		0.48	6.875
112	Dnmt3b	0.82	4.02439
		0.81	4.07407
		0.5	6.6
113	Dnmt3l	0.84	3.92857
		0.49	6.73469
		0.45	7.33333
114	Tet1	0.54	6.11111
		0.71	4.64789
		0.55	6
115	Tet2	0.35	9.42857
		0.67	4.92537
		1	3.3
116	Tet3	0.27	12.2222
		0.76	4.34211
		0.41	8.04878
117	Mbd2	0.24	13.75
		0.57	5.78947
		0.1	33
118	Mbd3	0.33	10
		0.29	11.3793
		0.27	12.2222
119	Mbd4	0.46	7.17391
		0.25	13.2
		0.21	15.7143
120	Mbd5	0.28	11.7857
		0.47	7.02128
		0.68	4.85294
121	Mbd6	0.36	9.16667
		0.43	7.67442
		0.69	4.78261
122	Mecp2	0.63	5.2381
		0.62	5.32258
		0.62	5.32258
123	Kaiso	0.9	3.66667
		0.56	5.89286
		0.37	8.91892
124	Aid	0.44	7.5
		0.41	8.04878
		0.42	7.85714
125	Tdg	1.03	3.20388
		1.05	3.14286
		0.48	6.875
126	Alkbh1	0.37	8.91892
		0.62	5.32258
		0.57	5.78947
127	Alkbh2	0.15	22
		0.21	15.7143
		0.22	15
128	Alkbh3	0.18	18.3333
		0.23	14.3478
		0.19	17.3684
129	Alkbh4	0.3	11
		0.32	10.3125
		0.34	9.70588
130	Alkbh5	0.32	10.3125
		0.39	8.46154
		0.8	4.125
131	Alkbh6	0.41	8.04878
		0.43	7.67442
		0.38	8.68421
132	Alkbh7	0.38	8.68421
		0.34	9.70588
		0.4	8.25
133	Alkbh8	0.38	8.68421
		0.31	10.6452
		0.31	10.6452
134	Fto	1.11	2.97297
		0.73	4.52055
		0.68	4.85294
135	Mettl3	0.6	5.5
		0.79	4.17722
		0.63	5.2381
136	Mettl14	0.94	3.51064
		0.77	4.28571
		0.98	3.36735
137	Wtap	0.56	5.89286
		0.66	5
		0.76	4.34211
138	Ythdf1	0.82	4.02439
		0.54	6.11111
		0.64	5.15625
139	Ythdf2	0.94	3.51064
		0.7	4.71429
		0.6	5.5
140	Ythdf3	0.65	5.07692
		0.75	4.4
		0.85	3.88235
141	Rbbp4	0.64	5.15625
		0.73	4.52055
		0.69	4.78261
142	Rbbp5	1.51	2.18543
		0.83	3.9759
		0.86	3.83721
143	Rbbp6	1.38	2.3913
		0.92	3.58696
		0.71	4.64789
144	Rbbp8	0.91	3.62637
		0.91	3.62637
		1.59	2.07547
145	Rbbp9	1.09	3.02752
		0.95	3.47368
		0.83	3.9759
146	Apex1	0.47	7.02128
		0.3	11
		0.37	8.91892
147	Arid1a	0.25	13.2
		0.28	11.7857
		0.3	11
148	Arid1b	0.42	7.85714
		0.29	11.3793
		0.46	7.17391
149	Arid2	0.41	8.04878
		0.45	7.33333
		0.27	12.2222
150	Arid5b	0.4	8.25
		0.16	20.625
		0.31	10.6452
151	Actl6a	0.31	10.6452
		0.37	8.91892
		0.25	13.2
152	Actl6b	0.22	15
		0.19	17.3684
		0.16	20.625
153	Pbrm1	0.26	12.6923
		0.16	20.625
		0.24	13.75
154	Actb	0.16	20.625
		0.18	18.3333
		0.13	25.3846
155	Vps72	0.2	16.5
		0.53	6.22642
		0.29	11.3793
156	Smarca2	0.35	9.42857
		0.2	16.5
		0.19	17.3684
157	Smarca3	0.34	9.70588
		0.26	12.6923
		0.29	11.3793
158	Smarca4	0.53	6.22642
		0.34	9.70588
		0.29	11.3793
159	Smarca5	0.52	6.34615
		0.33	10
		0.34	9.70588
160	Smarcb1	0.45	7.33333
		1	3.3
		0.54	6.11111
161	Smarcc1	0.35	9.42857
		0.84	3.92857
		0.85	3.88235
162	Smarcc2	0.58	5.68966
		0.46	7.17391
		0.65	5.07692
163	Smarcd1	0.26	12.6923
		0.38	8.68421
		0.48	6.875
164	Smarcd2	0.24	13.75
		0.42	7.85714
		0.55	6
165	Smarcd3	0.65	5.07692
		0.29	11.3793
		1.58	2.08861
166	Smarcad1	0.49	6.73469
		0.48	6.875
		0.25	13.2
167	Smarcal1	0.6	5.5
		0.36	9.16667
		0.85	3.88235
168	Srcap	0.65	5.07692
		1	3.3
		0.59	5.59322
169	Dpf1	0.38	8.68421
		0.25	13.2
		0.44	7.5
170	Dpf2	0.32	10.3125
		0.31	10.6452
		0.59	5.59322
171	Dpf3	0.29	11.3793
		0.37	8.91892
		0.3	11
172	Phf10	0.22	15
		0.27	12.2222
		0.16	20.625
173	Chd1	0.19	17.3684
		0.22	15
		0.23	14.3478
174	Chd2	0.13	25.3846
		0.18	18.3333
		0.23	14.3478
175	Chd3	0.15	22
		0.24	13.75
		0.25	13.2
176	Chd4	0.16	20.625
		0.22	15
		0.22	15
177	Chd5	0.18	18.3333
		0.37	8.91892
		0.27	12.2222
178	Chd6	0.37	8.91892
		0.23	14.3478
		0.16	20.625
179	Chd7	0.25	13.2
		0.25	13.2
		0.58	5.68966
180	Chd8	0.36	9.16667
		0.25	13.2
		0.41	8.04878
181	Chd9	0.44	7.5
		0.41	8.04878
		0.39	8.46154
182	Wdr5	0.27	12.2222
		0.44	7.5
		0.42	7.85714
183	Mta1	0.96	3.4375
		0.56	5.89286
		0.54	6.11111
184	Mta3	1.13	2.92035
		0.99	3.33333
		1.08	3.05556
185	Gatad2a	0.86	3.83721
		0.99	3.33333
		1	3.3
186	Gatad2b	1.33	2.4812
		0.85	3.88235
		0.68	4.85294
187	Parp1	0.71	4.64789
		0.16	20.625
		1.2	2.75
188	Ino80	1.75	1.88571
		0.66	5
		0.93	3.54839
189	Ino80b	1.13	2.92035
		0.99	3.33333
		1.21	2.72727
190	Ino80c	0.63	5.2381
		0.98	3.36735
		1.13	2.92035
191	Ruvbl1	0.26	12.6923
		0.33	10
		0.3	11
192	Ruvbl2	0.57	5.78947
		0.79	4.17722
		0.92	3.58696
193	Actr5	1.12	2.94643
		0.22	15
		0.25	13.2
194	Actr6	0.28	11.7857
		0.42	7.85714
		0.78	4.23077
195	Actr8	0.39	8.46154
		0.31	10.6452
		0.72	4.58333
196	Trrap	0.31	10.6452
		0.43	7.67442
		0.42	7.85714
197	Dmap1	0.98	3.36735
		0.47	7.02128
		0.69	4.78261
198	Yeats4	0.47	7.02128
		0.7	4.71429
		0.65	5.07692
199	Epc1	1.06	3.11321
		0.66	5
		0.52	6.34615
200	Ing3	1.03	3.20388
		1.16	2.84483
		0.99	3.33333
201	Mrgbp	0.93	3.54839
		0.43	7.67442
		0.69	4.78261
202	Morf4l 1	1.06	3.11321
		1.42	2.32394
		1.05	3.14286
203	Morf4l 2	1.3	2.53846
		0.81	4.07407
		0.79	4.17722
204	Baz1a	0.54	6.11111
		0.18	18.3333
		0.32	10.3125
205	Baz1b	1.67	1.97605
		0.24	13.75
		0.33	10
206	Baz2a	0.27	12.2222
		0.19	17.3684
		0.3	11
207	Baz2b	0.38	8.68421
		0.21	15.7143
		0.29	11.3793
208	Pole3	0.95	3.47368
		0.8	4.125
		0.62	5.32258
209	Chrac1	0.7	4.71429
		0.75	4.4
		0.9	3.66667
210	Cecr2	1.01	3.26733
		0.89	3.70787
		1.06	3.11321
211	Rsf1	0.9	3.66667
		0.59	5.59322
		0.58	5.68966
212	Supt16	0.99	3.33333
		0.82	4.02439
		0.83	3.9759
213	Supt6h	0.95	3.47368
		0.93	3.54839
		1.36	2.42647
214	Chaf1a	1.03	3.20388
		0.57	5.78947
		0.74	4.45946
215	Chaf1b	0.63	5.2381
		0.47	7.02128
		0.45	7.33333
216	Asf1a	0.92	3.58696
		1.17	2.82051
		0.82	4.02439
217	Asf1b	0.88	3.75
		1.01	3.26733
		0.77	4.28571
218	Anp32e	0.55	6
		0.9	3.66667
		1	3.3
219	Daxx	1.42	2.32394
		0.57	5.78947
		0.58	5.68966
220	Hira	0.52	6.34615
		0.62	5.32258
		1.13	2.92035
221	Bmi-1	0.29	34.4828
222	Ep400	0.33	10
		0.31	10.6452
		0.18	18.3333
223	Rps6ka3	1.03	3.20388
		0.87	3.7931
		0.82	4.02439
224	Rps6ka5	1.1	3
		0.28	11.7857
		0.9	3.66667
225	Aurka	1.34	2.46269
		0.72	4.58333
		1.03	3.20388
226	Aurkb	0.42	7.85714
		0.72	4.58333
		0.65	5.07692
227	Snf2l-1	0.43	7.67442
		0.36	9.16667
		0.39	8.46154
	Kmt2d	0.91
		0.58
		0.48
	Bptf	0.5
		0.24
		0.58
	Mbd1	0.24
		0.14
		0.4
	Smarca1	0.35
		0.47
		0.57
	Mta2	0.96
		0.24
		0.29
	Ash2l	0.79
		0.15
		0.29
	Aurkc	0.65

## Sheet: Concentration(family)
	Histone Lysine Methyltransferases (28)				Histone Lysine Demethylases (30/1)				Lysine(K) Actyltransferase (12/7)				Histone Deactylase (18)				Protein Arginine Methyltransferases (10)
1	Kmt1a	1.04	4.80769	1	Kdm1a	0.46	10.8696	1	Hat1	0.45	11.1111	1	Hdac1	0.54	9.25926	1	Prmt1	0.82	6.09756
		0.96	5.20833			0.58	8.62069			0.68	7.35294			0.31	16.129			0.53	9.43396
		1.28	3.90625			0.6	8.33333			0.25	20	2	Hdac2	1.44	3.47222			0.69	7.24638
2	Kmt1b	1.01	4.9505	2	Kdm1b	0.66	7.57576	2	Kat2a	0.5	10			0.85	5.88235			1.1	4.54545
		0.54	9.25926			0.84	5.95238			0.32	15.625			0.72	6.94444	2	Prmt2	0.15	33.3333
		1.56	3.20513			0.53	9.43396			0.43	11.6279	3	Hdac3	0.79	6.32911			0.16	31.25
3	Kmt1c	1.01	4.9505	3	Kdm2a	0.51	9.80392	3	Kat2b	0.26	19.2308			1.55	3.22581			0.2	25
		0.44	11.3636			0.91	5.49451			0.35	14.2857			0.64	7.8125	3	Prmt3	0.17	29.4118
		1.26	3.96825			0.46	10.8696			0.44	11.3636	4	Hdac4	0.69	7.24638			0.05	100
4	Kmt1d	1.51	3.31126	4	Kdm2b	0.4	12.5	4	Kat3a	0.25	20			0.82	6.09756			0.18	27.7778
		0.66	7.57576			0.44	11.3636			0.35	14.2857			1.23	4.06504	4	Carm1	0.2	25
		1.05	4.7619			0.52	9.61538			0.25	20	5	Hdac5	0.89	5.61798			0.21	23.8095
5	Kmt1f	1.22	4.09836	5	Kdm3a	0.4	12.5	5	Kat3b	0.5	10			1.27	3.93701			0.21	23.8095
		1.36	3.67647			0.57	8.77193			0.34	14.7059			1.51	3.31126	5	Prmt5	0.16	31.25
		1.29	3.87597			0.37	13.5135			0.37	13.5135	6	Hdac6	0.75	6.66667			0.19	26.3158
6	Kmt2a	0.7	7.14286	6	Kdm3b	1.1	4.54545	6	Kat4	0.55	9.09091			0.97	5.15464			0.11	45.4545
		0.4	12.5			0.59	8.47458			0.57	8.77193			1.24	4.03226	6	Prmt6	0.15	33.3333
		0.83	6.0241			0.15	33.3333			1.38	3.62319	7	Hdac7	0.61	8.19672			0.24	20.8333
7	Kmt2c	1.15	4.34783	7	Kdm3c	0.44	11.3636	7	Kat5	0.79	6.32911			0.44	11.3636			0.25	20
		0.7	7.14286			0.49	10.2041			0.65	7.69231			0.84	5.95238	7	Prmt7	0.11	45.4545
		1.09	4.58716			0.46	10.8696			0.48	10.4167	8	Hdac8	0.84	5.95238			0.09	55.5556
8	Kmt2d	0.91	5.49451	8	Kdm4a	0.87	5.74713	8	Kat6a	0.57	8.77193			0.45	11.1111			0.3	16.6667
		0.58	8.62069			0.79	6.32911			1.43	3.4965			0.77	6.49351	8	Prmt8	0.14	35.7143
		0.48	10.4167			0.65	7.69231			0.29	17.2414	9	Hdac9	0.84	5.95238			0.29	17.2414
9	Kmt2e	0.8	6.25	9	Kdm4b	0.52	9.61538	9	Kat6b	0.64	7.8125			0.81	6.17284			0.16	31.25
		0.84	5.95238			0.48	10.4167			0.32	15.625			1.07	4.6729	9	Prmt9	0.52	9.61538
		1.18	4.23729			0.46	10.8696			1.03	4.85437	10	Hdac10	0.28	17.8571			0.19	26.3158
10	Kmt2f	0.61	8.19672	10	Kdm4c	0.37	13.5135	10	Kat7	0.48	10.4167			0.39	12.8205			0.41	12.1951
		0.88	5.68182			0.42	11.9048			0.68	7.35294			1.78	2.80899	10	Fbxo11	0.64	7.8125
		0.91	5.49451			0.27	18.5185			0.67	7.46269	11	Hdac11	0.5	10			0.5	10
11	Kmt2g	0.87	5.74713	11	Kdm4d	0.57	8.77193	11	Kat8	0.93	5.37634			0.32	15.625			0.4	12.5
		0.94	5.31915			0.53	9.43396			0.62	8.06452			0.57	8.77193	11	Padi4	1.16	4.31034
		1.25	4			1.07	4.6729			0.6	8.33333	12	Sirt1	0.6	8.33333			1.17	4.2735
12	Kmt2h	0.89	5.61798	12	Kdm5a	1.07	4.6729	12	Kat9	0.43	11.6279			0.62	8.06452			0.8	6.25
		0.93	5.37634			0.36	13.8889			0.31	16.129			0.77	6.49351
		1.13	4.42478			0.28	17.8571			0.51	9.80392	13	Sirt2	0.6	8.33333
13	Kmt3a	1.09	4.58716	13	Kdm5b	0.48	10.4167							0.65	7.69231
		0.94	5.31915			0.56	8.92857							0.66	7.57576
		0.9	5.55556			0.37	13.5135					14	Sirt3	0.46	10.8696
14	Kmt3b	0.79	6.32911	14	Kdm5c	0.27	18.5185							0.85	5.88235
		0.78	6.41026			0.5	10							0.42	11.9048
		0.82	6.09756			0.51	9.80392					15	Sirt4	0.47	10.6383
15	Kmt3c	0.86	5.81395	15	Kdm5d	0.52	9.61538							0.44	11.3636
		0.64	7.8125			0.53	9.43396							0.43	11.6279
		0.78	6.41026			0.42	11.9048					16	Sirt5	0.58	8.62069
16	Kmt4	0.81	6.17284	16	Kdm6a	0.72	6.94444							0.53	9.43396
		0.84	5.95238			0.45	11.1111							0.51	9.80392
		0.52	9.61538			0.52	9.61538					17	Sirt6	0.46	10.8696
17	Kmt5a	0.53	9.43396	17	Kdm6b	0.45	11.1111							0.47	10.6383
		0.47	10.6383			0.42	11.9048							0.51	9.80392
		0.32	15.625			0.27	18.5185					18	Sirt7	0.85	5.88235
18	Kmt5b	0.43	11.6279	18	Kdm6c	0.82	6.09756							0.86	5.81395
		0.38	13.1579			0.61	8.19672							0.85	5.88235
		0.32	15.625			0.33	15.1515
19	Kmt5c	0.71	7.04225	19	Kdm7a	0.52	9.61538
		0.49	10.2041			0.72	6.94444
		0.44	11.3636			0.6	8.33333
20	Kmt6a	0.4	12.5	20	Kdm7b	0.64	7.8125
		0.37	13.5135			0.69	7.24638
		0.54	9.25926			0.61	8.19672
21	Kmt6b	0.56	8.92857	21	Kdm7c	0.48	10.4167
		0.56	8.92857			0.81	6.17284
		0.56	8.92857			0.72	6.94444
22	Kmt7	0.45	11.1111	22	Kdm8	0.67	7.46269
		0.46	10.8696			0.63	7.93651
		0.64	7.8125			0.42	11.9048
23	Kmt8	0.68	7.35294	23	Jmjd7	0.42	11.9048
		0.77	6.49351			0.56	8.92857
		0.68	7.35294			0.47	10.6383
24	Eed	0.17	29.4118	24	Hif1an	0.49	10.2041
		0.28	17.8571			0.71	7.04225
		0.32	15.625			0.69	7.24638
25	Suz12	0.32	15.625	25	Hspbap1	0.44	11.3636
		0.42	11.9048			0.24	20.8333
		0.29	17.2414			0.19	26.3158
26	Jarid2	0.43	11.6279	26	Jmjd6	0.58	8.62069
		1.38	3.62319			0.45	11.1111
		1.51	3.31126			0.78	6.41026
				27	Mina	1.1	4.54545
						2.03	2.46305
						0.55	9.09091
				28	Jmjd4	0.41	12.1951
						0.29	17.2414
						0.31	16.129
				29	Jmjd8	0.58	8.62069
						0.55	9.09091
						0.62	8.06452
				30	Hr	0.31	16.129
						0.33	15.1515
						0.48	10.4167
	Histone Reader (13)				DNA Methylation Related (17)				RNA Methylation Related (30)				SWI/SNF Family
1	Cbx1	0.36	13.8889	1	Dnmt1	0.63	7.93651	1	Alkbh1	0.37	13.5135	1	Smarca2	0.35	14.2857
		0.51	9.80392			0.99	5.05051			0.62	8.06452			0.2	25
		0.17	29.4118			0.96	5.20833			0.57	8.77193			0.19	26.3158
2	Cbx3	0.53	9.43396	2	Dnmt2	1.14	4.38596	2	Alkbh2	0.15	33.3333	2	Smarca3	0.34	14.7059
		0.4	12.5			0.67	7.46269			0.21	23.8095			0.26	19.2308
		0.24	20.8333			0.78	6.41026			0.22	22.7273			0.29	17.2414
3	Cbx5	0.62	8.06452	3	Dnmt3a	0.88	5.68182	3	Alkbh3	0.18	27.7778	3	Smarca4	0.53	9.43396
		0.25	20			0.86	5.81395			0.23	21.7391			0.34	14.7059
		0.19	26.3158			0.48	10.4167			0.19	26.3158			0.29	17.2414
4	Brd1	0.73	6.84932	4	Dnmt3b	0.82	6.09756	4	Alkbh4	0.3	16.6667	4	Smarca5	0.52	9.61538
		0.98	5.10204			0.81	6.17284			0.32	15.625			0.33	15.1515
		0.86	5.81395			0.5	10			0.34	14.7059			0.34	14.7059
5	Brd2	1.1	4.54545	5	Dnmt3l	0.84	5.95238	5	Alkbh5	0.32	15.625	5	Smarcb1	0.45	11.1111
		0.42	11.9048			0.49	10.2041			0.39	12.8205			1	5
		0.8	6.25			0.45	11.1111			0.8	6.25			0.54	9.25926
6	Brd3	0.41	12.1951	6	Tet1	0.54	9.25926	6	Alkbh6	0.41	12.1951	6	Smarcc1	0.35	14.2857
		0.37	13.5135			0.71	7.04225			0.43	11.6279			0.84	5.95238
		0.59	8.47458			0.55	9.09091			0.38	13.1579			0.85	5.88235
7	Brd4	0.78	6.41026	7	Tet2	0.35	14.2857	7	Alkbh7	0.38	13.1579	7	Smarcc2	0.58	8.62069
		0.71	7.04225			0.67	7.46269			0.34	14.7059			0.46	10.8696
		1	5			1	5			0.4	12.5			0.65	7.69231
8	Brd7	0.86	5.81395	8	Tet3	0.27	18.5185	8	Alkbh8	0.38	13.1579	8	Smarcd1	0.26	19.2308
		0.85	5.88235			0.76	6.57895			0.31	16.129			0.38	13.1579
		1.2	4.16667			0.41	12.1951			0.31	16.129			0.48	10.4167
9	Brd8	0.78	6.41026	9	Mbd1	0.24	20.8333	9	Fto	1.11	4.5045	9	Smarcd2	0.24	20.8333
		0.67	7.46269			0.14	35.7143			0.73	6.84932			0.42	11.9048
		0.43	11.6279			0.4	12.5			0.68	7.35294			0.55	9.09091
10	Brd9	1.19	4.20168	10	Mbd2	0.24	20.8333	10	Mettl3	0.6	8.33333	10	Smarcd3	0.65	7.69231
		1.09	4.58716			0.57	8.77193			0.79	6.32911			0.29	17.2414
		0.98	5.10204			0.1	50			0.63	7.93651			1.58	3.16456
11	Brpf1	1.33	3.7594	11	Mbd4	0.46	10.8696	11	Mettl14	0.94	5.31915	11	Smarcad1	0.49	10.2041
		0.99	5.05051			0.25	20			0.77	6.49351			0.48	10.4167
		0.72	6.94444			0.21	23.8095			0.98	5.10204			0.25	20
12	Brpf3	0.83	6.0241	12	Mbd5	0.28	17.8571	12	Wtap	0.56	8.92857	12	Smarcal1	0.6	8.33333
		1.35	3.7037			0.47	10.6383			0.66	7.57576			0.36	13.8889
		0.49	10.2041			0.68	7.35294			0.76	6.57895			0.85	5.88235
13	Bptf	0.5	10	13	Mbd6	0.36	13.8889	13	Ythdf1	0.82	6.09756	13	Srcap	0.65	7.69231
		0.24	20.8333			0.43	11.6279			0.54	9.25926			1	5
		0.58	8.62069			0.69	7.24638			0.64	7.8125			0.59	8.47458
				14	Mecp2	0.63	7.93651	14	Ythdf2	0.94	5.31915	14	Dpf1	0.38	13.1579
						0.62	8.06452			0.7	7.14286			0.25	20
						0.62	8.06452			0.6	8.33333			0.44	11.3636
				15	Kaiso	0.9	5.55556	15	Ythdf3	0.65	7.69231	15	Dpf2	0.32	15.625
						0.56	8.92857			0.75	6.66667			0.31	16.129
						0.37	13.5135			0.85	5.88235			0.59	8.47458
				16	Aid	0.44	11.3636	16	Rbbp4	0.64	7.8125	16	Dpf3	0.29	17.2414
						0.41	12.1951			0.73	6.84932			0.37	13.5135
						0.42	11.9048			0.69	7.24638			0.3	16.6667
				17	Tdg	1.03	4.85437	17	Rbbp5	1.51	3.31126	17	Phf10	0.22	22.7273
						1.05	4.7619			0.83	6.0241			0.27	18.5185
						0.48	10.4167			0.86	5.81395			0.16	31.25
								18	Rbbp6	1.38	3.62319
										0.92	5.43478
										0.71	7.04225
								19	Rbbp8	0.91	5.49451
										0.91	5.49451
										1.59	3.14465
								20	Rbbp9	1.09	4.58716
										0.95	5.26316
										0.83	6.0241
								21	Apex1	0.47	10.6383
										0.3	16.6667
										0.37	13.5135
								22	Arid1a	0.25	20
										0.28	17.8571
										0.3	16.6667
								23	Arid1b	0.42	11.9048
										0.29	17.2414
										0.46	10.8696
								24	Arid2	0.41	12.1951
										0.45	11.1111
										0.27	18.5185
								25	Arid5b	0.4	12.5
										0.16	31.25
										0.31	16.129
								26	Actl6a	0.31	16.129
										0.37	13.5135
										0.25	20
								27	Actl6b	0.22	22.7273
										0.19	26.3158
										0.16	31.25
								28	Pbrm1	0.26	19.2308
										0.16	31.25
										0.24	20.8333
								29	Actb	0.16	31.25
										0.18	27.7778
										0.13	38.4615
								30	Vps72	0.2	25
										0.53	9.43396
										0.29	17.2414
	Mi-2/CHD Family				INO80 Family				ISWI Family				Chromatin Assembly and Histone Chaperone
1	Chd1	0.19	26.3158	1	Ino80	1.75	2.85714	1	Baz1a	0.54	9.25926	1	Supt16	0.99	5.05051
		0.22	22.7273			0.66	7.57576			0.18	27.7778			0.82	6.09756
		0.23	21.7391			0.93	5.37634			0.32	15.625			0.83	6.0241
2	Chd2	0.13	38.4615	2	Ino80b	1.13	4.42478	2	Baz1b	1.67	2.99401	2	Supt6h	0.95	5.26316
		0.18	27.7778			0.99	5.05051			0.24	20.8333			0.93	5.37634
		0.23	21.7391			1.21	4.13223			0.33	15.1515			1.36	3.67647
3	Chd3	0.15	33.3333	3	Ino80c	0.63	7.93651	3	Baz2a	0.27	18.5185	3	Chaf1a	1.03	4.85437
		0.24	20.8333			0.98	5.10204			0.19	26.3158			0.57	8.77193
		0.25	20			1.13	4.42478			0.3	16.6667			0.74	6.75676
4	Chd4	0.16	31.25	4	Ruvbl1	0.26	19.2308	4	Mbd3	0.33	15.1515	4	Chaf1b	0.63	7.93651
		0.22	22.7273			0.33	15.1515			0.29	17.2414			0.47	10.6383
		0.22	22.7273			0.3	16.6667			0.27	18.5185			0.45	11.1111
5	Chd5	0.18	27.7778	5	Ruvbl2	0.57	8.77193	5	Pole3	0.95	5.26316	5	Asf1a	0.92	5.43478
		0.37	13.5135			0.79	6.32911			0.8	6.25			1.17	4.2735
		0.27	18.5185			0.92	5.43478			0.62	8.06452			0.82	6.09756
6	Chd6	0.37	13.5135	6	Actr5	1.12	4.46429	6	Chrac1	0.7	7.14286	6	Asf1b	0.88	5.68182
		0.23	21.7391			0.22	22.7273			0.75	6.66667			1.01	4.9505
		0.16	31.25			0.25	20			0.9	5.55556			0.77	6.49351
7	Chd7	0.25	20	7	Actr6	0.28	17.8571	7	Cecr2	1.01	4.9505	7	Anp32e	0.55	9.09091
		0.25	20			0.42	11.9048			0.89	5.61798			0.9	5.55556
		0.58	8.62069			0.78	6.41026			1.06	4.71698			1	5
8	Chd8	0.36	13.8889	8	Actr8	0.39	12.8205	8	Rsf1	0.9	5.55556	8	Daxx	1.42	3.52113
		0.25	20			0.31	16.129			0.59	8.47458			0.57	8.77193
		0.41	12.1951			0.72	6.94444			0.58	8.62069			0.58	8.62069
9	Chd9	0.44	11.3636	9	Trrap	0.31	16.129	9	Smarca1	0.35	14.2857	9	Hira	0.52	9.61538
		0.41	12.1951			0.43	11.6279			0.47	10.6383			0.62	8.06452
		0.39	12.8205			0.42	11.9048			0.57	8.77193			1.13	4.42478
10	Wdr5	0.27	18.5185	10	Dmap1	0.98	5.10204					10	Bmi-1	0.29	17.2414
		0.44	11.3636			0.47	10.6383					11	Ep400	0.33	15.1515
		0.42	11.9048			0.69	7.24638							0.31	16.129
11	Mta1	0.96	5.20833	11	Yeats4	0.47	10.6383							0.18	27.7778
		0.56	8.92857			0.7	7.14286					12	Rps6ka3	1.03	4.85437
		0.54	9.25926			0.65	7.69231							0.87	5.74713
12	Mta2	0.96	5.20833	12	Epc1	1.06	4.71698							0.82	6.09756
		0.24	20.8333			0.66	7.57576					13	Rps6ka5	1.1	4.54545
		0.29	17.2414			0.52	9.61538							0.28	17.8571
13	Mta3	1.13	4.42478	13	Ing3	1.03	4.85437							0.9	5.55556
		0.99	5.05051			1.16	4.31034					14	Aurka	1.34	3.73134
		1.08	4.62963			0.99	5.05051							0.72	6.94444
14	Gatad2a	0.86	5.81395	14	Mrgbp	0.93	5.37634							1.03	4.85437
		0.99	5.05051			0.43	11.6279					15	Aurkc	0.65	7.69231
		1	5			0.69	7.24638					16	Aurkb	0.42	11.9048
15	Gatad2b	1.33	3.7594	15	Morf4l 1	1.06	4.71698							0.72	6.94444
		0.85	5.88235			1.42	3.52113							0.65	7.69231
		0.68	7.35294			1.05	4.7619					17	Snf2l-1	0.43	11.6279
16	Parp1	0.71	7.04225		Morf4l 2	1.3	3.84615							0.36	13.8889
		0.16	31.25			0.81	6.17284							0.39	12.8205
		1.2	4.16667			0.79	6.32911						Baz2b	0.38	13.1579
17	Ash2l	0.79	6.32911											0.21	23.8095
		0.15	33.3333											0.29	17.2414
		0.29	17.2414

## Sheet: Sheet1
Lysine(K) Actyltransferase (12/7)			Histone Deactylase (18)			Histone Lysine Methyltransferases (28)					Histone Lysine Demethylases (30/1)					Protein Arginine Methyltransferases (10)				Histone Reader (13)
Name	Human	Histone Deactylase (18)				Name	Human				Name	Human				Name				Chromodomain
GNAT Family		Class I				Kmt1a	SUV39H1				LSD Demethylases					Prmt1				Cbx1/HP1b
Kat1	HAT1	Hdac1				Kmt1b	SUV39H2				Kdm1a	LSD1/BHC110/AOF2				Prmt2				Cbx3/HP1g
Kat2a	GCN5	Hdac2				Kmt1c	G9a				Kdm1b	LSD2/AOF1				Prmt3				Cbx5/HP1
Kat2b	PCAF	Hdac3				Kmt1d	EuHMTase/GLP									Carm1
Kat9	ELP3/HsMEC-17	Hdac8				Kmt1e	ESET/SETDB1				JMJC Demethylases					Prmt5				Bromodomain
						Kmt1f	CLL8				Kdm2a	JHDM1a/FBXL11				Prmt6				Brd1
p300/CBP family		class IIa				Kmt2a	MLL1				Kdm2b	JHDM1b/FBXL10				Prmt7				Brd2
Kat3a	CBP	Hdac4				Kmt2b	MLL2				Kdm3a	JHDM2a/JMJD1A				Prmt8				Brd3
Kat3b	p300	Hdac5				Kmt2c	MLL3				Kdm3b	JHDM2b				Prmt9				Brd4
		Hdac7				Kmt2d	MLL4				Kdm3c	JMJD1C				Fbxo11				Brd7
MYST family		Hdac9				Kmt2e	MLL5				Kdm4a	JMJD2A/JHDM3A				Padi4				Brd8
Kat5	TIP60/PLIP					Kmt2f	hSET1A				Kdm4b	JMJD2B/JHDM3B								Brd9
Kat6a	MOZ/MYST3	Class IIb				Kmt2g	hSET1B				Kdm4c	JMJD2C/GASC1/JHDM3C
Kat6b	MORF/MYST4	Hdac6				Kmt2h	ASH1				Kdm4d	JMJD2D/JHDM3D								PHD
Kat7	HBO1/MYST2	Hdac10				Kmt3a	SET2				Kdm5a	JARID1A/RBP2								Bptf
Kat8	hMOF/MYST1					Kmt3b	NSD1				Kdm5b	JARID1B/PLU-1								Brpf1
		Class IV				Kmt3c	SYMD2				Kdm5c	JARID1C/SMCX								Brpf3
Nuclear Receptor Coactivators		Hdac11				Kmt4	DOT1L				Kdm5d	JARID1D/SMCY
Kat13a	SRC-1					Kmt5a	Pr-SER7/8				Kdm6a	UTX
Kat13b	ACTR/SRC-3/TIF-2/GRIP1/ATF-2	Class				Kmt5b	SUV4-20H1				Kdm6b	JMJD3
		III(sirtuins)				Kmt5c	SUV4-20H2				Kdm6c	UTY
Divers		Sirt1				Kmt6a	EZH2				Kdm7a	JHDM1D/KIAA1718
Kat4		Sirt2				Kmt6b	EZH1				Kdm7b	PHF8/JHDM1F
Kat10		Sirt3				Kmt7	SET7/9				Kdm7c	PHF2/JHDM1E
Kat11		Sirt4				Kmt8	RIZ1				Kdm8	JMJD5
Kat12	TFIIIC90	Sirt5				Eed						JMJD7
Kat13c	P160	Sirt6				Suz12						HIF1AN
Kat13d	CLOCK	Sirt7				Jarid2						HSPBAP1
												JMJD4
												JMJD6/PSR/PTDSR
												JMJD8
												HR
												MINA
												NO66/Riox1
DNA Methylation Related (17)		RNA Methylation Related (30)				Chromatin Remodeling Complexes				Chromatin Assembly and Histone Chaperone
DNA Methyltransferases and Demethylases		RNA Methyltransferases and Demethylases				SWI/SNF Family		SWI/SNF Family Related		Supt16/Fact140
Dnmt1		Alkbh1				Smarcb1/Snf5/Baf47		Smarca5/Snf2h		Supt6h
Dnmt2/TRDMT1		Alkbh2				Smarcc1/Baf155		Smarcad1		Chaf1a
Dnmt3a		Alkbh3				Smarcd1/Baf60a		Smarcal1		Chaf1b
Dnmt3b		Alkbh4				Smarcd2/Baf60b		Smarcc2		Asf1a
Dnmt3l		Alkbh5				Smarcd3/Baf60c		Smarce1/Baf27		Asf1b
Tet1		Alkbh6				Smarca3/Hltf		Srcap		Nap1l1/Nap1
Tet2		Alkbh7				Smarca2/Brm				Anp32e
Tet3		Alkbh8				Smarca4/Brg1				Daxx
Mbd1		Alkbh9/Fto				Dpf1		INO80 Family		Hira
Mbd2						Dpf2		Ino80
Mbd4		m6A Writers				Dpf3		Ino80b
Mbd5		Mettl3				Phf10		Ino80c
Mbd6		Mettl14				Baf45b		Ruvbl1/Tip49a		Baz2b
Mecp2		Wtap				Baf45d		Ruvbl2/Tip49b		Bmi1
Kaiso/ZBTB33						Baf45c		Actr5		Ep400
		m6A Readers				Baf45a		Actr6
AID/APOBEC Family		Ythdf1						Actr8		Rps6ka5/MSK1
Aid/Aicda		Ythdf2				Mi-2/CHD Family		Arp5		Rps6ka3/Rsk2
Tdg		Ythdf3				Chd1		Arp6		Aurka/Aurora A
						Chd2		Arp8		Aurkb/Aurora B
		Rbbp4				Chd3		Trrap		Aurkc/Aurora C
		Rbbp5				Chd4		Dmap1
		Rbbp6				Chd5		Yeats4/Gas41
		Rbbp8				Chd6		Epc1
		Rbbp9				Chd7		Ing3
		Apex1				Chd8		Mrgbp
		Arid1a				Chd9		Morf4l1
		Arid1b				Rbbp7		Morf4l2
		Arid2				P66α		Mrg15
		Arid5b				P66β		Mrgx
		Actl6a/Baf53				DOC-1
		Actl6b/Baf53b				Wdr5
		Pbrm1				Mta1		ISWI Family
		Actb				Mta2		Smarca1/Snf2l
		Vps72/YL-1				Mta3		Mbd3
						Gatad2a		Baz1a/Acf1
						Gatad2b		Baz1b/Wstf/Tip5
						Cdk2ap1		Baz2a
						Parp1		Pole3
						Ash2l		Chrac1
						Chrac17		Cecr2
						Chrac15		Rsf1
17
