# Supplementary material for: MRG15 alternative splicing regulates CDK1 transcriptional activity in mouse cell senescence and myocardial regeneration
Source: Commun Biol. 2025 Jun 7;8:895. doi: 10.1038/s42003-025-08309-z (PMC12145428; doi:10.1038/s42003-025-08309-z)
Supplement: Supplementary file 4 — Supplementary Data 2 [file 42003_2025_8309_MOESM4_ESM.xlsx]

## Sheet: Qpcr
mRNA expression of these significantly different genes in replicative senescence MEF cells（Fig. 1F）
	P1			P3			P5
p16	1	1	1	3.77443	3.23051	3.43061	4.11885	3.67133	4.24478
p21	1	1	1	2.98653	3.08023	3.37434	3.28863	3.40234	3.15752
Ddit3	1	1	1	2.41559	2.60903	2.61183	2.85949	2.8859	3.00451
Bgn	1	1	1	1.45651	1.50387	1.53798	2.22941	2.18546	2.31689
Tmem150a	1	1	1	2.10952	1.71896	1.95497	2.64727	2.42683	2.63583
Sqstm1	1	1	1	2.19584	1.99544	2.37159	4.21734	3.6987	3.65049
Hist1h2bc	1	1	1	5.96303	6.02225	6.17896	9.10954	7.75973	9.33039
Ccnd2	1	1	1	3.74608	3.66354	3.83482	5.36634	5.20975	5.33361
Mxd4	1	1	1	1.36338	1.47063	1.66076	2.01744	1.73234	1.89978
Ypel3	1	1	1	2.27197	2.19868	2.29902	4.26457	4.36956	4.34172
Kdm5b	1	1	1	2.08359	2.13738	2.10361	2.42722	2.47142	2.17085
Mxra8	1	1	1	1.59712	1.53347	1.51306	1.8643	1.92257	1.81978
Grina	1	1	1	1.19251	1.00572	1.09911	1.9605	2.18968	2.07509
Cks2	1	1	1	1.3081	1.18591	1.19074	1.34309	1.29973	1.27638
Mki67	1	1	1	0.423146	0.347456	0.428827	0.249744	0.275112	0.270999
Pclaf	1	1	1	0.75823	0.798628	0.843355	0.76974	0.731213	0.744407
Top2a	1	1	1	0.856916	0.899317	0.907276	0.850177	0.806392	0.840586
Smc2	1	1	1	0.952229	0.941826	0.985014	0.818874	0.817453	0.818164
Stmn1	1	1	1	0.765449	0.71698	0.712279	0.690009	0.687273	0.634334
Hmgb2	1	1	1	0.762021	0.662002	0.561982	0.708012	0.527825	0.548887
Birc5	1	1	1	0.788463	0.656243	0.701543	0.84195	0.7898	0.792112
Ube2c	1	1	1	1.00252	1.03169	1.02892	1.03057	1.08089	1.06136
Smc4	1	1	1	1.00023	1.04965	1.07064	1.00037	0.958254	1.06233
Prc1	1	1	1	0.974934	0.884222	0.950936	0.88764	0.862541	0.927441
Itga1	1	1	1	0.354157	0.340896	0.411019	0.506613	0.532909	0.603454
H2afz	1	1	1	0.94405	0.980902	0.999808	0.936582	0.903881	0.91958
Cdca8	1	1	1	0.804899	0.835418	0.776687	0.830159	0.797965	0.769029
Cks1b	1	1	1	1.29631	1.24823	1.33898	1.28507	1.29192	1.37344
TK1	1	1	1	0.691973	0.691026	0.655604	0.697337	0.702606	0.713277
p16 mRNA in cells with sgCbx1, sgChd3, and sgMRG15（Fig. 2I）
Ctrl	sgCbx1	sgChd3	sgMRG15
1	0.564223	0.795088	0.421291
1	0.522416	0.790905	0.458789
1	0.535177	0.738774	0.480324
mRNA expression levels of sgMRG15L（Fig. 3F）
	Ctrl				MRG15L-KO
P3	1	1	1	1	1	1	1	1
P4	2.61291	2.9003	2.57816	3.21693	1.10225	1.12421	1.13893	1.15584
P5	2.67562	3.18911	2.64562	3.37178	1.31055	1.50937	1.30717	1.2072
expression of Cdkn2a (p16) in replicative senescence MEF cells（Supplementary Fig.1C）
P3	P4	P5	P6	P7
1	4.59	42.22	66.7	93.7
1	4.6	42	66	96
1	4.9	44	68	97

## Sheet: growth curve
MEF cell growth curve（Supplementary Fig.1A）
P2	2	1
P3	3	6
P4	4	25
P5	5	46
P6	6	51.5
P7	7	52.5

## Sheet: Histone Peptide Array Assay
Ranked Modifications (Multiple Peptide Specificity)（Fig 4B）
MRG15S										MRG15L
Rank	Modification	No pos	No neg	Av Int pos	Av Int neg	Spec				Rank	Modification	No pos	No neg	Av Int pos	Av Int neg	Spec
1	H3 K36me3	1	383	0.19935947790547	0.0343946157304745	5.79624088455311				1	H2A K5ac	8	376	0.14924569782581	0.0258288857982143	5.77824761748445
2	H4 K20me3	7	377	0.165074909234573	0.0324057637613666	5.09399841491689				2	H2A K13ac	8	376	0.147459169605963	0.0258668970369345	5.70069032228376
3	H4 K16ac	19	365	0.127860177092758	0.02998124366552	4.26467222371445				3	H2A K9ac	8	376	0.136456450424369	0.0261009974450535	5.22801669597607
4	H4 R24me2a	5	379	0.139631699187191	0.033441527194568	4.17539840135866				4	H2A S1P	8	376	0.131352094303075	0.0262096007667832	5.01160225490899
5	H4 R24me2s	5	379	0.136749393570503	0.0334795523346298	4.08456457851305				5	H4 K20me3	7	377	0.111064305468644	0.0268651896669882	4.13413442619833
6	H4 K20me1	7	377	0.114348616621172	0.0333476312634722	3.42898767584806				6	H4 R19me2a	6	378	0.0650710879649208	0.0278179897220781	2.33917290986977
7	H4 R17me2s	2	382	0.109487584453965	0.0344333040151028	3.17970022295691				7	H4 K20me1	7	377	0.0607337387338991	0.0277997094737341	2.18468969221718
8	H3 K9me3	40	344	0.0890662486193339	0.0285169981334415	3.12326873265413				8	H4 R24me2a	5	379	0.0517241429486009	0.0280923639261004	1.84121717505391
9	H4 K20me2	7	377	0.0989648822781337	0.0336332708931838	2.94246975241978				9	H4 K16ac	19	365	0.0484286984279753	0.0273574832126124	1.77021760560374
10	H4 R19me2a	6	378	0.0977448588815484	0.033825471294677	2.88968209873635				10	H4 R17me2s	2	382	0.046960078729566	0.028302896558314	1.65919691763038
11	H4 R17me2a	2	382	0.0993794987843301	0.0344862259296035	2.88171570258783				11	H4 K20me2	7	377	0.0402190864639242	0.0281806181365719	1.42718964747367
12	H4 K12ac	14	370	0.086554954665478	0.0328668322631365	2.63350462169602				12	H3 K9me3	40	344	0.0382883406915015	0.0272502703926599	1.40506278065464
13	H3 K36me2	1	383	0.0802642050202735	0.0347055694455795	2.31271828419738				13	H3 K14ac	15	369	0.0339534184319828	0.0281743234857868	1.20511920895319
14	H3 K4me3	37	347	0.0633317424554659	0.0317845038381123	1.99253519192978				14	H3 K4me3	37	347	0.0315642328202343	0.028062680197079	1.12477612966989
15	H3 R17me2a	4	380	0.0683546821430463	0.0344712594055396	1.98294704985631				15	H4 R24me2s	5	379	0.0317604396205348	0.0283557373209298	1.12007101988111
16	H3 K18ac	7	377	0.0596477164987332	0.0343632978439949	1.73579720926456				16	H3 K36me1	1	383	0.031760436172444	0.0283912955784925	1.11866808207596
17	H3 K27me3	7	377	0.0580750277292756	0.0343924989617302	1.6885957543794				17	H3 R8me2s	67	317	0.0295866412512462	0.028149279744169	1.05106210603399
18	H4 R3me2a	8	376	0.054868893438003	0.0343977291360989	1.59513127221007				18	H3 R2me2a	54	330	0.0295800577700529	0.0282069803731885	1.04867863836178
19	H3 R2me2a	54	330	0.0486722682580757	0.0325581661113368	1.49493273336203				19	H3 K4me1	37	347	0.0282165112534978	0.0284196418626964	0.99285245710766
20	H4 K20ac	7	377	0.0496683025793251	0.0345485920016497	1.43763608592076				20	H3 K4me2	37	347	0.0270944725205336	0.0285392828803324	0.949374678899362
21	H3 R8me2a	71	313	0.0453404952351453	0.0324387288849262	1.39772724745125				21	H3 R8me2a	71	313	0.0257438471563518	0.0290025990243901	0.887639315866216
22	H3 R17me2s	4	380	0.0446857465854148	0.0347204060956199	1.28701681836181				22	H3 R2Citr	6	378	0.0237068967251194	0.028474564186202	0.832563988340413
23	H4 K8ac	15	369	0.043968506487341	0.0344524924264691	1.27620683993129				23	H3 K36me3	1	383	0.0222323098032288	0.0284161731930335	0.782382259996896
24	H4 K5ac	15	369	0.0381772070361773	0.0346879111033457	1.10059112301216				24	H3 K9ac	40	344	0.02213021838793	0.0291291218233078	0.759728306337832
25	H3 R2me2s	54	330	0.0367627417470252	0.0345069977222359	1.06537062548724				25	H3 K9me2	40	344	0.0214439662670525	0.0292089185815493	0.734158171833112
26	H4 R19me2s	6	378	0.0365625815220785	0.0347966185543512	1.05075099366247				26	H3 K9me1	40	344	0.0212341206370402	0.0292333192362019	0.726367076741131
27	H2A S1P	8	376	0.0336268984810776	0.034849686475608	0.964912510894863				27	H3 K4ac	37	347	0.0205768391322222	0.0292342466710168	0.703860761790119
28	H3 K4me1	37	347	0.0335619829726517	0.0349588009587582	0.960043881717956				28	H2b K5ac	8	376	0.0197084875477547	0.0285849966551942	0.689469646804156
29	H3 K9me2	40	344	0.031915530509907	0.0351624304717469	0.907659967804308				29	H2b S14P	8	376	0.0191980507287936	0.0285958570130445	0.671357767666698
30	H3 K4me2	37	347	0.0310248178951925	0.0352293344108216	0.880652967592327				30	H2b K12ac	8	376	0.0191980502977823	0.0285958570222149	0.671357752378888
31	H3 R8me2s	67	317	0.0310756052041499	0.0356165039558334	0.87250576987246				31	H3 K27me3	7	377	0.0185053168007497	0.0285837915785937	0.647405952071391
32	H3 K36ac	1	383	0.0272217752687212	0.034844061429265	0.781245760457132				32	H3 R2me2s	54	330	0.0180984079962021	0.0300857957907277	0.601559889659954
33	H3 K4ac	37	347	0.0277465202512933	0.035578893525589	0.779858997901031				33	H3 R26me2s	10	374	0.0156306701050567	0.0287414971702794	0.543836321832945
34	H2A K9ac	8	376	0.02629603551004	0.0350056622835024	0.751193772512425				34	H3 S10P	23	361	0.0142823327367052	0.0292995373678417	0.487459325974923
35	H4 S1P	8	376	0.0255204154552776	0.035022164837859	0.728693259637965				35	H4 K12ac	14	370	0.0138870911063745	0.0289492091006644	0.47970537150377
36	H2A K5ac	8	376	0.0215422320830597	0.0351068070372679	0.613619804848426				36	H3 T3P	16	368	0.0127608896567174	0.0290800337180098	0.438819630694387
37	H2A K13ac	8	376	0.0205914707892095	0.0351270360009669	0.586200065062213				37	H3 T11P	23	361	0.0120334572261818	0.0294428175250218	0.40870603555367
38	H3 R26Citr	5	379	0.0186148910495649	0.03503805500641	0.531276380671229				38	H3 R8Citr	7	377	0.00975499251397333	0.0287462644433349	0.339348179767933
39	H3 R26me2a	10	374	0.0184147309372949	0.0352629678965355	0.522211601454685				39	H3 K27me2	7	377	0.00884755108640741	0.0287631134884091	0.30760060415479
40	H3 K9ac	40	344	0.0143364679652826	0.0372065075118195	0.385321518305052				40	H4 R19me2s	6	378	0.00816697243760622	0.0287212296510831	0.284353160948255
41	H2b K12ac	8	376	0.0114841868217756	0.035320808000274	0.325139414185726				41	H4 K20ac	7	377	0.00745398009394558	0.0287889888118765	0.25891774604013
42	H3 K14ac	15	369	0.0100080056135004	0.0358330005920724	0.279295773397068				42	H3 K27me1	7	377	0.00664376201792002	0.0288040326488319	0.230653884437582
43	H3 K9me1	40	344	0.00646016777562807	0.0381223563710817	0.169458774078523				43	H2b K15ac	8	376	0.00379991020826916	0.0289234770241194	0.131378056832531
44	H2b S14P	8	376	0.00352782197875892	0.035490092358636	0.0994030092429578				44	H4 S1P	8	376	0.0024671059040037	0.0289518345625081	0.085214147610478
45	H3 T3P	16	368	0.00185148065821375	0.036257808728657	0.0510643285718035				45	H4 R3me2s	8	376	0.0024671059040037	0.0289518345625081	0.085214147610478
46	H3 R2Citr	6	378	0	0.0353769769912096	0				46	H4 K8ac	15	369	0.00172413800633761	0.0294844568364228	0.0584761664731685
47	H3 R8Citr	7	377	0	0.0354708151264648	0				47	H4 K5ac	15	369	0.00131578981546864	0.0295010563563768	0.0446014474727183
48	H3 S10P	23	361	0	0.0370429288162804	0				48	H3 R17me2s	4	380	0	0.0286990174808818	0
49	H3 T11P	23	361	0	0.0370429288162804	0				49	H3 R17me2a	4	380	0	0.0286990174808818	0
50	H3 R17Citr	2	382	0	0.0350065374415634	0				50	H3 R17Citr	2	382	0	0.0285487608448562	0
51	H3 R26me2s	10	374	0	0.0357553403814899	0				51	H3 K18ac	7	377	0	0.028927391625292	0
52	H3 K27me1	7	377	0	0.0354708151264648	0				52	H3 R26me2a	10	374	0	0.0291594295260296	0
53	H3 K27me2	7	377	0	0.0354708151264648	0				53	H3 R26Citr	5	379	0	0.0287747404821506	0
54	H3 K27ac	6	378	0	0.0353769769912096	0				54	H3 K27ac	6	378	0	0.0288508641342198	0
55	H3 S28P	16	368	0	0.0363383078877098	0				55	H3 S28P	16	368	0	0.0296348550074322	0
56	H3 K36me1	1	383	0	0.0349151365605149	0				56	H3 K36me2	1	383	0	0.0284742209993083	0
57	H4 R3me2s	8	376	0	0.0355651524007373	0				57	H3 K36ac	1	383	0	0.0284742209993083	0
58	H2b K5ac	8	376	0	0.0355651524007373	0				58	H4 R3me2a	8	376	0	0.0290043261774869	0
59	H2b K15ac	8	376	0	0.0355651524007373	0				59	H4 R17me2a	2	382	0	0.0285487608448562	0
Peptide Intensity Data（Fig 4E）
MRG15S														MRG15L
Peptide No.	Location	Name	Mod 1	Mod 2	Mod 3	Mod 4	Intensity left	Intensity right	Intensity av.	Error				Peptide No.	Location	Name	Mod 1	Mod 2	Mod 3	Mod 4	Intensity left	Intensity right	Intensity av.	Error
1	A1	H3 1-19	unmod				.742994403676226	.244995977418491	.493995190547358	.248999213128868				1	A1	H3 1-19	unmod				.901996379021995	.342558987436433	.622277683229214	.279718695792781
2	A2	H3 1-19	R2me2s				.884307449023394	.273819039669913	.579063244346653	.30524420467674				2	A2	H3 1-19	R2me2s				.909255906501848	.223684204265309	.566470055383578	.342785851118269
3	A3	H3 1-19	R2me2a				.881104887227074	.349079247967978	.615092067597526	.266012819629548				3	A3	H3 1-19	R2me2a				.906079863229412	.426497287714587	0.666289	.239791287757413
4	A4	H3 1-19	R2Citr				.939151319785376	.590072053563774	.764611686674575	.174539633110801				4	A4	H3 1-19	R2Citr				.799455553369083	.374319440849331	.586887497109207	.212568056259876
5	A5	H3 1-19	T3P				.886709376455175	.431545226392304	.65912730142374	.227582075031436				5	A5	H3 1-19	T3P				.912885670241774	.423774964909643	.668330317575708	.244555352666066
6	A6	H3 1-19	K4me1				.937550044971757	.463971182833669	.700760613902713	.236789431069044				6	A6	H3 1-19	K4me1				.992740472520148	.49047185294224	.741606162731194	.251134309788954
7	A7	H3 1-19	K4me2				.903522819801315	.353883102831541	.628702961316428	.274819858484887				7	A7	H3 1-19	K4me2				1	.407441014287612	.703720507143806	.296279492856194
8	A8	H3 1-19	K4me3				1	.6200960886579	.81004804432895	.18995195567105				8	A8	H3 1-19	K4me3				.990471870182694	.424228664688589	.707350267435642	.283121602747052
9	A9	H3 1-19	K4ac				.959567657321458	.440352277416725	.699959967369092	.259607689952366				9	A9	H3 1-19	K4ac				.97005444914561	.408802168793903	.689428308969756	.280626140175853
10	A10	H3 1-19	R8me2s				.861088876000073	.431945546616844	.646517211308458	.214571664691614				10	A10	H3 1-19	R8me2s				.951905630445979	.490018139370931	.720961884908455	.230943745537524
11	A11	H3 1-19	R8me2a				.911128910152116	.392714182865546	.651921546508831	.259207363643285				11	A11	H3 1-19	R8me2a				.9165154339817	.573049005610285	.744782219795992	.171733214185707
12	A12	H3 1-19	R8Citr				.919535634867456	.346277012480739	.632906323674098	.286629311193359				12	A12	H3 1-19	R8Citr				.82168785627613	.497277694435509	.65948277535582	.162205080920311
13	A13	H3 1-19	K9me1				.918734994418376	.327461980180982	.623098487299679	.295636507118697				13	A13	H3 1-19	K9me1				.878856635179966	.498638821357074	.68874772826852	.190108906911446
14	A14	H3 1-19	K9me2				.929943960705497	.273819045754454	.601881503229976	.328062457475521				14	A14	H3 1-19	K9me2				.813974608328787	.487295830358349	.650635219343568	.163339388985219
15	A15	H3 1-19	K9me3				.808246594191708	.362289833631422	.585268213911565	.222978380280143				15	A15	H3 1-19	K9me3				.72731399214187	.423774958013461	.575544475077666	.151769517064205
16	A16	H3 1-19	K9ac				.848678949039332	.259407517671014	.554043233355173	.294635715684159				16	A16	H3 1-19	K9ac				.617967331891871	.390653363886636	.504310347889253	.113656984002618
17	A17	H3 1-19	S10P				.837069662527672	.22417932574241	.530624494135041	.306445168392631				17	A17	H3 1-19	S10P				.575771349103774	.372050838511877	.473911093807826	.101860255295948
18	A18	H3 1-19	T11P				.734987993100885	.22978380888597	.482385900993427	.252602092107457				18	A18	H3 1-19	T11P				.607985495399437	.381125234069329	.494555364734383	.113430130665054
19	A19	H3 1-19	K14ac				.80544436478901	.446357080784826	.625900722786918	.179543642002092				19	A19	H3 1-19	K14ac				.669237765406871	.473684223229808	.57146099431834	.0977767710885316
20	A20	H3 1-19	R2me2s	T3P			.674939959419882	.461168935177348	.568054447298615	.106885512121267				20	A20	H3 1-19	R2me2s	T3P			.431034492389495	.353448285552393	.392241388970944	.0387931034185509
21	A21	H3 1-19	R2me2s	K4me1			.651321066172021	.380304243735723	.515812654953872	.135508411218149				21	A21	H3 1-19	R2me2s	K4me1			.548094379898293	.400635221067614	.474364800482953	.0737295794153398
22	A22	H3 1-19	R2me2s	K4me2			.596877515634579	.464771805029125	.530824660331852	.0660528553027266				22	A22	H3 1-19	R2me2s	K4me2			.406533587144994	.433756787609713	.420145187377354	.0136116002323599
23	A23	H3 1-19	R2me2s	K4me3			.541232992254434	.449559636496605	.495396314375519	.0458366778789145				23	A23	H3 1-19	R2me2s	K4me3			.403811229859142	.407894741651284	.405852985755213	.00204175589607142
24	A24	H3 1-19	R2me2s	K4ac			.217774202149769	.255404315425614	.236589258787692	.0188150566379221				24	A24	H3 1-19	R2me2s	K4ac			.389292223172708	.282667885727652	.33598005445018	.0533121687225276
25	B1	H3 1-19	R2me2a	T3P			.930344280930037	.406325070499907	.668334675714972	.262009605215065				25	B1	H3 1-19	R2me2a	T3P			.843466438715687	.519056269978884	.681261354347286	.162205084368401
26	B2	H3 1-19	R2me2a	K4me1			.977582067425759	.601281007681812	.789431537553786	.188150529871973				26	B2	H3 1-19	R2me2a	K4me1			.880671517049929	.254537209847044	.567604363448487	.313067153601443
27	B3	H3 1-19	R2me2a	K4me2			.98759007303926	.753402723429725	.870496398234492	.117093674804767				27	B3	H3 1-19	R2me2a	K4me2			.890653367334726	.421052642104698	.655853004719712	.234800362615014
28	B4	H3 1-19	R2me2a	K4me3			.99679743820368	.690552448176943	.843674943190311	.153122495013369				28	B4	H3 1-19	R2me2a	K4me3			.809437396757698	.439201460804328	.624319428781013	.185117967976685
29	B5	H3 1-19	R2me2a	K4ac			.80104084231907	.473979176278087	.637510009298578	.163530833020492				29	B5	H3 1-19	R2me2a	K4ac			.827132494989838	.401088927742741	.61411071136629	.213021783623548
30	B6	H3 1-19	R2Citr	T3P			.895916741619595	.398318641670941	.647117691645268	.248799049974327				30	B6	H3 1-19	R2Citr	T3P			.883393839854874	.31851178886706	.600952814360967	.282441025493907
31	B7	H3 1-19	R2Citr	K4me1			.905124106784016	.421937541003343	.66353082389368	.241593282890336				31	B7	H3 1-19	R2Citr	K4me1			.911524508839301	.382032668108129	.646778588473715	.264745920365586
32	B8	H3 1-19	R2Citr	K4me2			.961168938219618	.48038431203981	.720776625129714	.240392313089904				32	B8	H3 1-19	R2Citr	K4me2			.889292205932254	.375680595355622	.632486400643938	.256805805288316
33	B9	H3 1-19	R2Citr	K4me3			.959967977545998	.539231385047192	.749599681296595	.210368296249403				33	B9	H3 1-19	R2Citr	K4me3			.869782225830151	.383847549978093	.626814887904122	.242967337926029
34	B10	H3 1-19	R2Citr	K4ac			.689351499672405	.23178541000867	.460568454840538	.228783044831868				34	B10	H3 1-19	R2Citr	K4ac			.727767712609361	.306261343140991	.517014527875176	.210753184734185
35	B11	H3 1-19	T3P	K4me1			.812249808606191	.315452361275699	.563851084940945	.248398723665246				35	B11	H3 1-19	T3P	K4me1			.850725966195539	.357985476434938	.604355721315238	.246370244880301
36	B12	H3 1-19	T3P	K4me2			.782225791765689	.295436325710533	.538831058738111	.243394733027578				36	B12	H3 1-19	T3P	K4me2			.75000002241259	.329401093879201	.539700558145895	.210299464266694
37	B13	H3 1-19	T3P	K4me3			.98839071348834	.672137711763561	.83026421262595	.158126500862389				37	B13	H3 1-19	T3P	K4me3			.76406534311244	.446460988284181	.605263165698311	.15880217741413
38	B14	H3 1-19	T3P	K4ac			.759407538966908	.216573241476149	.487990390221529	.271417148745379				38	B14	H3 1-19	T3P	K4ac			.612976420541835	.331215989541527	.472096205041681	.140880215500154
39	B15	H3 1-19	R2me2s	T3P	K4me1		.770216178944947	.287429933388815	.528823056166881	.241393122778066				39	B15	H3 1-19	R2me2s	T3P	K4me1		.700090770988606	.420145173584991	.560117972286798	.139972798701808
40	B16	H3 1-19	R2me2s	T3P	K4me2		.947558050585258	.523618902374673	.735588476479965	.211969574105292				40	B16	H3 1-19	R2me2s	T3P	K4me2		.648366623902296	.294010883622559	.471188753762427	.177177870139869
41	B17	H3 1-19	R2me2s	T3P	K4me3		.966773421363179	.538831076991735	.752802249177457	.213971172185722				41	B17	H3 1-19	R2me2s	T3P	K4me3		.675136138380433	.357985476434938	.516560807407685	.158575330972747
42	B18	H3 1-19	R2me2s	T3P	K4ac		.807045639602629	.358686939441479	.582866289522054	.224179350080575				42	B18	H3 1-19	R2me2s	T3P	K4ac		.6088929432306	.418784032871063	.513838488050831	.0950544551797684
43	B19	H3 1-19	R2me2a	T3P	K4me1		.713370700975724	.384707766205663	.549039233590693	.16433146738503				43	B19	H3 1-19	R2me2a	T3P	K4me1		.531760422380081	.310344834244589	.421052628312335	.110707794067746
44	B20	H3 1-19	R2me2a	T3P	K4me2		.862289842758234	.587269818076536	.724779830417385	.137510012340849				44	B20	H3 1-19	R2me2a	T3P	K4me2		.552177871001891	.405172432638703	.478675151820297	.0735027191815942
45	B21	H3 1-19	R2me2a	T3P	K4me3		.740592470159904	.637710184622202	.689151327391053	.0514411427688509				45	B21	H3 1-19	R2me2a	T3P	K4me3		.416061703169937	.341651560293815	.378856631731876	.0372050714380611
46	B22	H3 1-19	R2me2a	T3P	K4ac		.574859885031254	.427141697837822	.501000791434538	.0738590935967158				46	B22	H3 1-19	R2me2a	T3P	K4ac		.427858456013241	.317604368620623	.372731412316932	.0551270436963092
47	B23	H3 1-19	R8me2s	K9me1			.930344280930037	.447558053627528	.688951167278783	.241393113651254				47	B23	H3 1-19	R8me2s	K9me1			.454627970491377	.401996396262449	.428312183376913	.0263157871144643
48	B24	H3 1-19	R8me2s	K9me2			.474379496502627	.600880699626355	.537630098064491	.063250601561864				48	B24	H3 1-19	R8me2s	K9me2			.325771343931638	.32350272090564	.324637032418639	.00113431151299909
49	C1	H3 1-19	R8me2s	K9me3			1	.875100083858973	.937550041929487	.0624499580705133				49	C1	H3 1-19	R8me2s	K9me3			.82758622235351	.605716893061983	.716651557707747	.110934664645764
50	C2	H3 1-19	R8me2s	K9ac			.941953567441697	.63530825719042	.788630912316059	.153322655125639				50	C2	H3 1-19	R8me2s	K9ac			.834392029365872	.335299473748944	.584845751557408	.249546277808464
51	C3	H3 1-19	R8me2s	S10P			.979583668548459	.517213772697491	.748398720622975	.231184947925484				51	C3	H3 1-19	R8me2s	S10P			.913793111176755	.408802168793903	.661297639985329	.252495471191426
52	C4	H3 1-19	R8me2s	T11P			.948759011258878	.454763793331084	.701761402294981	.246997608963897				52	C4	H3 1-19	R8me2s	T11P			.853448289000484	.293103442687577	.57327586584403	.280172423156453
53	C5	H3 1-19	R8me2a	K9me1			.945156129238018	.511208969329391	.728182549283704	.216973579954313				53	C5	H3 1-19	R8me2a	K9me1			.847549922923104	.483666066618423	.665607994770763	.18194192815234
54	C6	H3 1-19	R8me2a	K9me2			.987189752814719	.436749401480407	.711969577147563	.275220175667156				54	C6	H3 1-19	R8me2a	K9me2			.918330315851663	.455081690958868	.686706003405265	.231624312446397
55	C7	H3 1-19	R8me2a	K9me3			.964371500015938	.457566053156488	.710968776586213	.253402723429725				55	C7	H3 1-19	R8me2a	K9me3			.945099823433618	.401542634417869	.673321228925744	.271778594507874
56	C8	H3 1-19	R8me2a	K9ac			.98919135393742	.576461172013955	.782826262975687	.206365090961732				56	C8	H3 1-19	R8me2a	K9ac			.899274056217051	.439201460804328	.66923775851069	.230036297706361
57	C9	H3 1-19	R8me2a	S10P			.949559651707958	.371897525104924	.660728588406441	.288831063301517				57	C9	H3 1-19	R8me2a	S10P			.801724155706537	.279945542234164	.54083484897035	.260889306736187
58	C10	H3 1-19	R8me2a	T11P			.963170539342318	.357886292907858	.660528416125088	.30264212321723				58	C10	H3 1-19	R8me2a	T11P			.782214175604434	.281760424104127	.53198729985428	.250226875750154
59	C11	H3 1-19	R8Citr	K9me1			.728182555368246	.292634096307835	.51040832583804	.217774229530205				59	C11	H3 1-19	R8Citr	K9me1			.811252285523843	.320780411893058	.56601634870845	.245235936815392
60	C12	H3 1-19	R8Citr	K9me2			.933947162950897	.419535631825186	.676741397388042	.257205765562856				60	C12	H3 1-19	R8Citr	K9me2			.820780415341149	.332577137151636	.576678776246393	.244101639094756
61	C13	H3 1-19	R8Citr	K9me3			.971577264057659	.626100885941459	.798839074999559	.1727381890581				61	C13	H3 1-19	R8Citr	K9me3			.68647914317152	.337114328034181	.511796735602851	.174682407568669
62	C14	H3 1-19	R8Citr	K9ac			.816253016936132	.218975168907931	.517614092922031	.298638924014101				62	C14	H3 1-19	R8Citr	K9ac			.596642483712168	.274047196845328	.435344840278748	.16129764343342
63	C15	H3 1-19	R8Citr	S10P			.718574876063827	.270616483958134	.49459568001098	.223979196052846				63	C15	H3 1-19	R8Citr	S10P			.627041748137867	.325317602775603	.476179675456735	.150862072681132
64	C16	H3 1-19	R8Citr	T11P			.77662131470667	.380304237651182	.578462776178926	.198158538527744				64	C16	H3 1-19	R8Citr	T11P			.625680593631576	.316696927685641	.471188760658609	.154491832972968
65	C17	H3 1-19	K9me1	S10P			.728182555368246	.299839860349556	.514011207858901	.214171347509345				65	C17	H3 1-19	K9me1	S10P			.601179660802349	.218693286019092	.409936473410721	.191243187391629
66	C18	H3 1-19	K9me1	T11P			.869895927024494	.432345879010466	.65112090301748	.218775024007014				66	C18	H3 1-19	K9me1	T11P			.47731396628119	.26497277370315	.37114336999217	.10617059628902
67	C19	H3 1-19	K9me1	K14ac			.63490793696588	.473979170193546	.554443553579713	.0804643833861673				67	C19	H3 1-19	K9me1	K14ac			.486388410111912	.421052628312335	.453720519212124	.0326678908997887
68	C20	H3 1-19	K9me2	S10P			.688550847054243	.431945540532303	.560248193793273	.12830265326097				68	C20	H3 1-19	K9me2	S10P			.379310345303185	.250907446107118	.315108895705151	.0642014495980336
69	C21	H3 1-19	K9me2	T11P			.644515622354841	.431945552701385	.538230587528113	.106285034826728				69	C21	H3 1-19	K9me2	T11P			.375680595355622	.276315806078963	.325998200717293	.0496823946383292
70	C22	H3 1-19	K9me2	K14ac			.83706965644313	.49359487944963	.66533226794638	.17173738849675				70	C22	H3 1-19	K9me2	K14ac			.376588036290603	.242286736536249	.309437386413426	.0671506498771773
71	C23	H3 1-19	K9me3	S10P			.556845474926953	.305444337408575	.431144906167764	.125700568759189				71	C23	H3 1-19	K9me3	S10P			.311706009439424	.174682386880125	.243194198159775	.0685118112796495
72	C24	H3 1-19	K9me3	T11P			.476381103709868	.401120889327263	.438750996518565	.0376301071913029				72	C24	H3 1-19	K9me3	T11P			.348003639942504	.336206887099199	.342105263520852	.00589837642165214
73	D1	H3 1-19	K9me3	K14ac			1	.737790234672665	.868895117336332	.131104882663668				73	D1	H3 1-19	K9me3	K14ac			.941470059693692	.666061708342073	.803765884017882	.137704175675809
74	D2	H3 1-19	K9ac	S10P			.925940758460097	.431545220307762	.67874298938393	.247197769076167				74	D2	H3 1-19	K9ac	S10P			.891107087802217	.348003639942504	.61955536387236	.271551723929857
75	D3	H3 1-19	K9ac	T11P			.969975983159499	.468374687049985	.719175335104742	.250800648054757				75	D3	H3 1-19	K9ac	T11P			.899274056217051	.385208718276746	.642241387246899	.257032668970152
76	D4	H3 1-19	K9ac	K14ac			.913130505190275	.445956766644827	.679543635917551	.233586869272724				76	D4	H3 1-19	K9ac	K14ac			.852540848065502	.486388389423368	.669464618744435	.183076229321067
77	D5	H3 1-19	S10P	T11P			.851080876471114	.353482776522459	.602281826496786	.248799049974327				77	D5	H3 1-19	S10P	T11P			.843920159183178	.314882025127134	.579401092155156	.264519067028022
78	D6	H3 1-19	S10P	K14ac			.879103292188915	.287029613164275	.583066452676595	.29603683951232				78	D6	H3 1-19	S10P	K14ac			.852540848065502	.26814883766413	.560344842864816	.292196005200686
79	D7	H3 1-19	T11P	K14ac			.959167337096918	.377101681939403	.66813450951816	.291032827578758				79	D7	H3 1-19	T11P	K14ac			.950090748576016	.284936481168925	.61751361487247	.332577133703546
80	D8	H3 1-19	R8me2s	K9me1	S10P		.904323460250395	.34267413654442	.623498798397407	.280824661852987				80	D8	H3 1-19	R8me2s	K9me1	S10P		.86887478489517	.313067163945715	.590970974420442	.277903810474727
81	D9	H3 1-19	R8me2s	K9me2	S10P		.949559651707958	.386309047103823	.66793434940589	.281625302302067				81	D9	H3 1-19	R8me2s	K9me2	S10P		.851633407130521	.244101625302393	.547867516216457	.303765890914064
82	D10	H3 1-19	R8me2s	K9me3	S10P		.747397932230708	.370296244206764	.558847088218736	.188550844011972				82	D10	H3 1-19	R8me2s	K9me3	S10P		.66787661090058	.232304900043815	.450090755472198	.217785855428383
83	D11	H3 1-19	R8me2s	K9ac	S10P		.627301840530538	.266212961488194	.446757401009366	.180544439521172				83	D11	H3 1-19	R8me2s	K9ac	S10P		.756352102061279	.29809438851852	.5272232452899	.22912885677138
84	D12	H3 1-19	R8me2s	K9me1	T11P		.953562853953358	.366293029792281	.659927941872819	.293634912080538				84	D12	H3 1-19	R8me2s	K9me1	T11P		.588475494608789	.181488186996305	.384981840802547	.203493653806242
85	D13	H3 1-19	R8me2s	K9me2	T11P		.947558050585258	.419935964218809	.683747007402033	.263811043183225				85	D13	H3 1-19	R8me2s	K9me2	T11P		.74001815833543	.264519053235659	.502268605785545	.237749552549886
86	D14	H3 1-19	R8me2s	K9me3	T11P		.946357089911638	.38510807426112	.665732582086379	.280624507825259				86	D14	H3 1-19	R8me2s	K9me3	T11P		.607985488503255	.24727767547101	.427631581987133	.180353906516123
87	D15	H3 1-19	R8me2s	K9ac	T11P		.856685353530133	.323859073821957	.590272213676045	.266413139854088				87	D15	H3 1-19	R8me2s	K9ac	T11P		.567150632636724	.320780404996876	.4439655188168	.123185113819924
88	D16	H3 1-19	R8me2a	K9me1	S10P		.774219387274889	.333066432901836	.553642910088362	.220576477186527				88	D16	H3 1-19	R8me2a	K9me1	S10P		.468693270502684	.259528141885624	.364110706194154	.10458256430853
89	D17	H3 1-19	R8me2a	K9me2	S10P		.866293038919093	.341873483926257	.604083261422675	.262209777496418				89	D17	H3 1-19	R8me2a	K9me2	S10P		.531306708808772	.249092557340973	.390199633074873	.141107075733899
90	D18	H3 1-19	R8me2a	K9me3	S10P		.80384308389085	.383506811616584	.593674947753717	.210168136137133				90	D18	H3 1-19	R8me2a	K9me3	S10P		.427404742441932	.211887458318186	.319646100380059	.107758642061873
91	D19	H3 1-19	R8me2a	K9ac	S10P		.597678156083659	.369495603757684	.483586879920671	.114091276162988				91	D19	H3 1-19	R8me2a	K9ac	S10P		.45871143401025	.301270438687137	.379990936348693	.0787204976615566
92	D20	H3 1-19	R8me2a	K9me1	T11P		.707766223916705	.431144918336846	.569455571126776	.138310652789929				92	D20	H3 1-19	R8me2a	K9me1	T11P		.35344827176003	.246823955003519	.300136113381775	.0533121583782554
93	D21	H3 1-19	R8me2a	K9me2	T11P		.618494801675198	.443554845297587	.531024823486393	.0874699781888058				93	D21	H3 1-19	R8me2a	K9me2	T11P		.374773147524459	.310798561608261	.34278585456636	.0319872929580988
94	D22	H3 1-19	R8me2a	K9me3	T11P		.676541240318042	.463570850440046	.570056045379044	.106485194938998				94	D22	H3 1-19	R8me2a	K9me3	T11P		.352540817032686	.220054454317746	.286297635675216	.0662431813574699
95	D23	H3 1-19	R8me2a	K9ac	T11P		.519615700129273	.333466765295458	.426541232712366	.0930744674169073				95	D23	H3 1-19	R8me2a	K9ac	T11P		.318965543815458	.307168797868335	.313067170841897	.00589837297356138
96	D24	H3 1-19	R8me2a	K9me1	S10P	T11P	.291833449774214	.307445932446733	.299639691110474	.00780624133625968				96	D24	H3 1-19	R8me2a	K9me1	S10P	T11P	.290834854142486	.371597104252023	.331215979197255	.0403811250547687
97	E1	H3 1-19	R8me2a	K9me2	S10P	T11P	.9959967977546	.424339480604207	.710168139179404	.285828658575196				97	E1	H3 1-19	R8me2a	K9me2	S10P	T11P	.93466425268133	.361161540395917	.647912896538624	.286751356142706
98	E2	H3 1-19	R8me2a	K9me3	S10P	T11P	.99359487640736	.531224986640933	.762409931524147	.231184944883213				98	E2	H3 1-19	R8me2a	K9me3	S10P	T11P	.934210532213839	.505898383317834	.720054457765837	.214156074448003
99	E3	H3 1-19	R8me2a	K9ac	S10P	T11P	.975580466303059	.413931166935249	.694755816619154	.280824649683905				99	E3	H3 1-19	R8me2a	K9ac	S10P	T11P	.853448282104302	.356624315032465	.605036298568384	.248411983535918
100	E4	H3 1-19	R2me2s	K4me1	R8me2s		.941953567441697	.536429149559954	.739191358500826	.202762208940872				100	E4	H3 1-19	R2me2s	K4me1	R8me2s		.838021793105798	.501361178642926	.669691485874362	.168330307231436
101	E5	H3 1-19	R2me2s	K4me2	R8me2s		.854283438267434	.363891108445041	.609087273356237	.245196164911196				101	E5	H3 1-19	R2me2s	K4me2	R8me2s		.89882033574956	.432849360467095	.665834848108327	.232985487641233
102	E6	H3 1-19	R2me2s	K4me3	R8me2s		.972377904506739	.507205754914908	.739791829710824	.232586074795915				102	E6	H3 1-19	R2me2s	K4me3	R8me2s		.874319430505059	.453720522660214	.664019976582637	.210299453922422
103	E7	H3 1-19	R2me2s	K4ac	R8me2s		.974379505629439	.439151328912188	.706765417270813	.267614088358625				103	E7	H3 1-19	R2me2s	K4ac	R8me2s		.862522691454118	.31760435482826	.590063523141189	.272459168312929
104	E8	H3 1-19	R2me2a	K4me1	R8me2a		.99519615730552	.723378718758307	.859287438031913	.135908719273606				104	E8	H3 1-19	R2me2a	K4me1	R8me2a		.78039928683829	.358892938058464	.569646112448376	.210753174389913
105	E9	H3 1-19	R2me2a	K4me2	R8me2a		.99159327528466	.563250592435052	.777421933859856	.214171341424804				105	E9	H3 1-19	R2me2a	K4me2	R8me2a		.86297641881779	.318511809555604	.590744114186697	.272232304631093
106	E10	H3 1-19	R2me2a	K4me3	R8me2a		1	.767413937373167	.883706968686584	.116293031313416				106	E10	H3 1-19	R2me2a	K4me3	R8me2a		.803085317109009	.480036302878497	.641560809993753	.161524507115256
107	E11	H3 1-19	R2me2a	K4ac	R8me2a		.939551646094457	.572858296077636	.756204971086047	.183346675008411				107	E11	H3 1-19	R2me2a	K4ac	R8me2a		.690562627378937	.264972794391694	.477767710885316	.212794916493621
108	E12	H3 1-19	R2me2s	K4me1	K9me1		.871897522062653	.471577261015388	.671737391539021	.200160130523633				108	E12	H3 1-19	R2me2s	K4me1	K9me1		.713248643857294	.27949185624758	.496370250052437	.216878393804857
109	E13	H3 1-19	R2me2s	K4me2	K9me1		.79823860074729	.495196136009625	.646717368378458	.151521232368832				109	E13	H3 1-19	R2me2s	K4me2	K9me1		.607531788724309	.228675122511526	.418103455617917	.189428333106392
110	E14	H3 1-19	R2me2s	K4me3	K9me1		.9899919943865	.601681340075435	.795836667230967	.194155327155532				110	E14	H3 1-19	R2me2s	K4me3	K9me1		.684664268197739	.369782236174423	.527223252186081	.157441016011658
111	E15	H3 1-19	R2me2s	K4ac	K9me1		.719775830652905	.362289839715963	.541032835184434	.178742995468471				111	E15	H3 1-19	R2me2s	K4ac	K9me1		.524954608471538	.387023593250528	.455989100861033	.0689655076105052
112	E16	H3 1-19	R2me2a	K4me1	K9me2		.836269028163133	.668134533856326	.752201781009729	.0840672471534036				112	E16	H3 1-19	R2me2a	K4me1	K9me2		.559891112053053	.366606186005806	.46324864902943	.0966424630236232
113	E17	H3 1-19	R2me2a	K4me2	K9me2		.814251397559808	.582465981466597	.698358689513202	.115892708046606				113	E17	H3 1-19	R2me2a	K4me2	K9me2		.417876591936081	.276769519650273	.347323055793177	.0705535361429044
114	E18	H3 1-19	R2me2a	K4me3	K9me2		.917133713520216	.797437954213669	.857285833866943	.0598478796532739				114	E18	H3 1-19	R2me2a	K4me3	K9me2		.484573521345768	.350725962747448	.417649742046608	.0669237792991597
115	E19	H3 1-19	R2me2a	K4ac	K9me2		.676140932262585	.555644495999709	.615892714131147	.0602482181314378				115	E19	H3 1-19	R2me2a	K4ac	K9me2		.469600711437665	.269056278599111	.369328495018388	.100272216419277
116	E20	H3 1-19	R2me2s	K4me1	K9me3		.921136915765617	.851881516920194	.886509216342905	.0346276994227115				116	E20	H3 1-19	R2me2s	K4me1	K9me3		.561705993923016	.285843935896269	.423774964909643	.137931029013373
117	E21	H3 1-19	R2me2s	K4me2	K9me3		.771417139618568	.80744596591171	.789431552765139	.0180144131465715				117	E21	H3 1-19	R2me2s	K4me2	K9me3		.48275861878726	.296733206427503	.389745912607382	.0930127061798786
118	E22	H3 1-19	R2me2s	K4me3	K9me3		.916333066986595	.855084066547431	.885708566767013	.030624500219582				118	E22	H3 1-19	R2me2s	K4me3	K9me3		.598003652010821	.450090752024107	.524047202017464	.0739564499933573
119	E23	H3 1-19	R2me2s	K4ac	K9me3		.632506021703181	.6200960886579	.626301055180541	.00620496652264091				119	E23	H3 1-19	R2me2s	K4ac	K9me3		.34392016952745	.303085313660918	.323502741594184	.0204174279332658
120	E24	H3 1-19	R2me2a	K4me1	K9ac		.666533222535459	.558446761909654	.612489992222557	.0540432303129024				120	E24	H3 1-19	R2me2a	K4me1	K9ac		.297186940687357	.341197846722505	.319192393704931	.0220054530175742
121	F1	H3 1-19	R2me2a	K4me2	K9ac		.99959967977546	.561649335875057	.780624507825259	.218975171950201				121	F1	H3 1-19	R2me2a	K4me2	K9ac		.938294016421256	.431034464804769	.684664240613013	.253629775808244
122	F2	H3 1-19	R2me2a	K4me3	K9ac		.99639711797914	.735388307240883	.865892712610012	.130504405369128				122	F2	H3 1-19	R2me2a	K4me3	K9ac		.943284941563655	.511343008239178	.727313974901417	.215970966662238
123	F3	H3 1-19	R2me2a	K4ac	K9ac		.969975983159499	.932345882052737	.951160932606118	.0188150505533808				123	F3	H3 1-19	R2me2a	K4ac	K9ac		.850272245728048	.705535416598495	.777903831163272	.0723684145647766
124	F4	H3 1-19	K4me1	R8me2s	K9me1		.962770219117778	.455564433780164	.709167326448971	.253602892668807				124	F4	H3 1-19	K4me1	R8me2s	K9me1		.823502738146093	.807168801316426	.81533576973126	.00816696841483378
125	F5	H3 1-19	K4me2	R8me2s	K9me1		.945956769687098	.470776596228143	.70836668295762	.237590086729477				125	F5	H3 1-19	K4me2	R8me2s	K9me1		.839836674975761	.462341190853994	.651088932914878	.188747742060883
126	F6	H3 1-19	K4me3	R8me2s	K9me1		.889911938251495	.508807047982151	.699359493116823	.190552445134672				126	F6	H3 1-19	K4me3	R8me2s	K9me1		.771778604852146	.322595279970658	.547186942411402	.224591662440744
127	F7	H3 1-19	K4ac	R8me2s	K9me1		.885108095557015	.430744592027765	.65792634379239	.227181751764625				127	F7	H3 1-19	K4ac	R8me2s	K9me1		.873411989570077	.44600726781669	.659709628693384	.213702360876694
128	F8	H3 1-19	K4me1	R8me2a	K9me1		.935948764073597	.540432345720812	.738190554897205	.197758209176392				128	F8	H3 1-19	K4me1	R8me2a	K9me1		.759981865801205	.448729583725453	.604355724763329	.155626141037876
129	F9	H3 1-19	K4me2	R8me2a	K9me1		.919935955091997	.770616505254029	.845276230173013	.0746597249189839				129	F9	H3 1-19	K4me2	R8me2a	K9me1		.840744115910742	.387931027289328	.614337571600035	.226406544310707
130	F10	H3 1-19	K4me3	R8me2a	K9me1		.969975983159499	.675740605953503	.822858294556501	.147117688602998				130	F10	H3 1-19	K4me3	R8me2a	K9me1		.713702378117147	.333484598775162	.523593488446155	.190108889670993
131	F11	H3 1-19	K4ac	R8me2a	K9me1		.931545241603657	.548438744127072	.739991992865364	.191553248738293				131	F11	H3 1-19	K4ac	R8me2a	K9me1		.607985502295618	.311252282075752	.459618892185685	.148366610109933
132	F12	H3 1-19	K4me1	R8me2s	K9me2		.852682151284732	.567654127074075	.710168139179404	.142514012105329				132	F12	H3 1-19	K4me1	R8me2s	K9me2		.641560782409027	.390653391471361	.516107086940194	.125453695468833
133	F13	H3 1-19	K4me2	R8me2s	K9me2		.866693365228174	.620496384544275	.743594874886224	.12309849034195				133	F13	H3 1-19	K4me2	R8me2s	K9me2		.602087122425875	.380671534290383	.491379328358129	.110707794067746
134	F14	H3 1-19	K4me3	R8me2s	K9me2		.854683758491974	.565652532035916	.710168145263945	.144515613228029				134	F14	H3 1-19	K4me3	R8me2s	K9me2		.522232299458957	.338475503229016	.430353901343986	.0918783981149702
135	F15	H3 1-19	K4ac	R8me2s	K9me2		.880704567002534	.540432357889895	.710568462446214	.170136104556319				135	F15	H3 1-19	K4ac	R8me2s	K9me2		.607985488503255	.318965543815458	.463475516159357	.144509972343899
136	F16	H3 1-19	K4me1	R8me2a	K9me2		.698558840498661	.521617282998349	.610088061748505	.0884707787501559				136	F16	H3 1-19	K4me1	R8me2a	K9me2		.52767696575739	.34074410556647	.43421053566193	.0934664300954601
137	F17	H3 1-19	K4me2	R8me2a	K9me2		.738991207515368	.643314649512138	.691152928513753	.0478382790016147				137	F17	H3 1-19	K4me2	R8me2a	K9me2		.540834859314622	.208711428838114	.374773144076368	.166061715238254
138	F18	H3 1-19	K4me3	R8me2a	K9me2		.956765415749678	.79943956142091	.878102488585294	.0786629271643839				138	F18	H3 1-19	K4me3	R8me2a	K9me2		.623411984397941	.371143404473077	.497277694435509	.126134289962432
139	F19	H3 1-19	K4ac	R8me2a	K9me2		.778222583435748	.544035221657131	.66112890254644	.117093680889308				139	F19	H3 1-19	K4ac	R8me2a	K9me2		.497277666850783	.266333928209441	.381805797530112	.115471869320671
140	F20	H3 1-19	K4me1	R8me2s	K9me3		.892714179823275	.929543640480957	.911128910152116	.0184147303288408				140	F20	H3 1-19	K4me1	R8me2s	K9me3		.471415620892354	.306261350037172	.388838485464763	.082577135427591
141	F21	H3 1-19	K4me2	R8me2s	K9me3		.925540438235557	.941553241132616	.933546839684086	.00800640144852971				141	F21	H3 1-19	K4me2	R8me2s	K9me3		.461433770607557	.271324874040383	.36637932232397	.095054448283587
142	F22	H3 1-19	K4me3	R8me2s	K9me3		.814251409728891	.969975983159499	.892113696444195	.0778622867153039				142	F22	H3 1-19	K4me3	R8me2s	K9me3		.457804006867631	.345735044501231	.401769525684431	.0560344811832
143	F23	H3 1-19	K4ac	R8me2s	K9me3		.674939959419882	.806645313293548	.740792636356715	.0658526769368328				143	F23	H3 1-19	K4ac	R8me2s	K9me3		.35072596964363	.290381133674995	.320553551659313	.0301724179843172
144	F24	H3 1-19	K4me1	R8me2a	K9me3		.686949560071541	.919935949007455	.803442754539498	.116493194467957				144	F24	H3 1-19	K4me1	R8me2a	K9me3		.39337568669158	.387931047977872	.390653367334726	.00272231935685385
145	G1	H3 1-19	K4me2	R8me2a	K9me3		1	.825860696240551	.912930348120276	.0870696518797244				145	G1	H3 1-19	K4me2	R8me2a	K9me3		.965970964938193	.42649730150695	.696234133222571	.269736831715621
146	G2	H3 1-19	K4me3	R8me2a	K9me3		1	.971176943833119	.985588471916559	.0144115280834407				146	G2	H3 1-19	K4me3	R8me2a	K9me3		.983666063170333	.561252266559344	.772459164864838	.211206898305494
147	G3	H3 1-19	K4ac	R8me2a	K9me3		.99079263483558	.947558050585258	.969175342710419	.0216172921251609				147	G3	H3 1-19	K4ac	R8me2a	K9me3		.815789483302569	.600272247452094	.708030865377331	.107758617925238
148	G4	H3 1-19	K4me1	R8me2s	K9ac		.978783028099379	.643714969736678	.811248998918029	.16753402918135				148	G4	H3 1-19	K4me1	R8me2s	K9ac		.734573512725541	.673321235821925	.703947374273733	.0306261384518079
149	G5	H3 1-19	K4me2	R8me2s	K9ac		.848678955123873	.676541246402583	.762610100763228	.086068854360645				149	G5	H3 1-19	K4me2	R8me2s	K9ac		.705535409702314	.376134295134568	.540834852418441	.164700557283873
150	G6	H3 1-19	K4me3	R8me2s	K9ac		.963170539342318	.759407538966908	.861289039154613	.101881500187705				150	G6	H3 1-19	K4me3	R8me2s	K9ac		.758166983931242	.473230488969954	.615698736450598	.142468247480644
151	G7	H3 1-19	K4ac	R8me2s	K9ac		.915132112397516	.530024013798231	.722578063097874	.192554049299643				151	G7	H3 1-19	K4ac	R8me2s	K9ac		.727313985245689	.294010904311103	.510662444778396	.216651540467293
152	G8	H3 1-19	K4me1	R8me2a	K9ac		.985588471916559	.579263407501194	.782425939708877	.203162532207683				152	G8	H3 1-19	K4me1	R8me2a	K9ac		.632486386851575	.334845760177635	.483666073514605	.14882031333697
153	G9	H3 1-19	K4me2	R8me2a	K9ac		.929543640480957	.734587685045427	.832065662763192	.0974779777177648				153	G9	H3 1-19	K4me2	R8me2a	K9ac		.622504550359141	.388384761549182	.505444655954161	.11705989440498
154	G10	H3 1-19	K4me3	R8me2a	K9ac		.956765415749678	.757806245899666	.857285830824672	.0994795849250062				154	G10	H3 1-19	K4me3	R8me2a	K9ac		.613883861476817	.333938284761746	.473911073119281	.139972788357535
155	G11	H3 1-19	K4ac	R8me2a	K9ac		.779023217800287	.551240991783393	.66513210479184	.113891113008447				155	G11	H3 1-19	K4ac	R8me2a	K9ac		.526315790562555	.211887472110549	.369101631336552	.157214159226003
156	G12	H3 1-19	R2me2s	K4me1	R8me2s	K9me1	.847077668141172	.55324258073701	.700160124439091	.146917543702081				156	G12	H3 1-19	R2me2s	K4me1	R8me2s	K9me1	.638384773617499	.404264991703721	.52132488266061	.117059890956889
157	G13	H3 1-19	R2me2s	K4me2	R8me2s	K9me1	.730584482800027	.565252223980459	.647918353390243	.0826661294097842				157	G13	H3 1-19	R2me2s	K4me2	R8me2s	K9me1	.586660626531189	.454627942906651	.52064428471892	.0660163418122689
158	G14	H3 1-19	R2me2s	K4me3	R8me2s	K9me1	.80784628613625	.618895121899738	.713370704017994	.094475582118256				158	G14	H3 1-19	R2me2s	K4me3	R8me2s	K9me1	.549001807040912	.364337576772171	.456669691906541	.0923321151343702
159	G15	H3 1-19	R2me2s	K4ac	R8me2s	K9me1	.66092874547644	.555644526422416	.608286635949428	.0526421095270123				159	G15	H3 1-19	R2me2s	K4ac	R8me2s	K9me1	.694646111586354	.308076238803317	.501361175194835	.193284936391519
160	G16	H3 1-19	R2me2a	K4me1	R8me2s	K9me1	.722177758084687	.548839064351612	.635508411218149	.0866693468665376				160	G16	H3 1-19	R2me2a	K4me1	R8me2s	K9me1	.589382949336134	.305353909102191	.447368429219162	.142014520116972
161	G17	H3 1-19	R2me2a	K4me2	R8me2s	K9me1	.582065649072974	.476781411765326	.52942353041915	.0526421186538242				161	G17	H3 1-19	R2me2a	K4me2	R8me2s	K9me1	.570326675909159	.300362983959792	.435344829934476	.134981845974683
162	G18	H3 1-19	R2me2a	K4me3	R8me2s	K9me1	.801841470599068	.670536430865401	.736188950732234	.0656525198668335				162	G18	H3 1-19	R2me2a	K4me3	R8me2s	K9me1	.534482758977389	.283121606195143	.408802182586266	.125680576391123
163	G19	H3 1-19	R2me2a	K4ac	R8me2s	K9me1	.644515604101217	.554443565748796	.599479584925006	.0450360191762107				163	G19	H3 1-19	R2me2a	K4ac	R8me2s	K9me1	.534029017821354	.246823955003519	.390426486412436	.143602531408917
164	G20	H3 1-19	R2me2s	K4me1	R8me2s	K9me2	.717774235614747	.811449174241652	.764611704928199	.0468374693134527				164	G20	H3 1-19	R2me2s	K4me1	R8me2s	K9me2	0.502269	.326678771074256	.414473678085628	.0877949070113718
165	G21	H3 1-19	R2me2s	K4me2	R8me2s	K9me2	.559647716498733	.648919144824781	.604283430661757	.0446357141630238				165	G21	H3 1-19	R2me2s	K4me2	R8me2s	K9me2	.539927390794915	.271324846455657	.405626118625286	.134301272169629
166	G22	H3 1-19	R2me2s	K4me3	R8me2s	K9me2	.811048847932571	.895916741619595	.853482794776083	.0424339468435124				166	G22	H3 1-19	R2me2s	K4me3	R8me2s	K9me2	.601179702179438	.302177865829755	.451678784004597	.149500918174842
167	G23	H3 1-19	R2me2s	K4ac	R8me2s	K9me2	.686148919622461	.612890306362555	.649519612992508	.0366293066299529				167	G23	H3 1-19	R2me2s	K4ac	R8me2s	K9me2	.352540830825049	.307622532128189	.330081681476619	.0224591493484298
168	G24	H3 1-19	R2me2a	K4me1	R8me2s	K9me2	.715372308182965	.771417139618568	.743394723900766	.0280224157178013				168	G24	H3 1-19	R2me2a	K4me1	R8me2s	K9me2	.352087144838465	.455989124997668	.404038134918067	.0519509900796016
169	H1	H3 1-19	R2me2a	K4me2	R8me2s	K9me2	.99959967977546	.752201768840647	.875900724308053	.123698955467407				169	H1	H3 1-19	R2me2a	K4me2	R8me2s	K9me2	.963248642133248	.3865698865754	.674909264354324	.288339377778924
170	H2	H3 1-19	R2me2a	K4me3	R8me2s	K9me2	.98759007303926	.81785428566521	.902722179352235	.084867893687025				170	H2	H3 1-19	R2me2a	K4me3	R8me2s	K9me2	.926043563799006	.544010881898513	.73502722284876	.191016340950246
171	H3	H3 1-19	R2me2a	K4ac	R8me2s	K9me2	.99559647753006	.864691764105474	.930144120817767	.0654523567122929				171	H3	H3 1-19	R2me2a	K4ac	R8me2s	K9me2	.823502738146093	.627495461709177	.725499099927635	.0980036382184584
172	H4	H3 1-19	R2me2s	K4me1	R8me2s	K9me3	.99919935955092	.949959971932498	.974579665741709	.024619693809211				172	H4	H3 1-19	R2me2s	K4me1	R8me2s	K9me3	.788566255253123	.760889306736187	.774727780994655	.0138384742584683
173	H5	H3 1-19	R2me2s	K4me2	R8me2s	K9me3	.99159327528466	.808646920500789	.900120097892724	.0914731773919353				173	H5	H3 1-19	R2me2s	K4me2	R8me2s	K9me3	.820326687977477	.622958270826632	.721642479402054	.0986842085754224
174	H6	H3 1-19	R2me2s	K4me3	R8me2s	K9me3	.985188151692019	.913130511274816	.949159331483418	.0360288202086015				174	H6	H3 1-19	R2me2s	K4me3	R8me2s	K9me3	.773593479825928	.573049026298829	.673321253062379	.100272226763549
175	H7	H3 1-19	R2me2s	K4ac	R8me2s	K9me3	.982786230344779	.906325067457636	.944555648901208	.0382305814435716				175	H7	H3 1-19	R2me2s	K4ac	R8me2s	K9me3	.767241400177239	.557168782351927	.662205091264583	.105036308912656
176	H8	H3 1-19	R2me2a	K4me1	R8me2s	K9me3	.99879903932638	.937550044971757	.968174542149069	.0306244971773113				176	H8	H3 1-19	R2me2a	K4me1	R8me2s	K9me3	.864791293791571	.542196034509458	.703493664150515	.161297629641057
177	H9	H3 1-19	R2me2a	K4me2	R8me2s	K9me3	.982786230344779	.98839071348834	.985588471916559	.00280224157178011				177	H9	H3 1-19	R2me2a	K4me2	R8me2s	K9me3	.651088939811059	.436479137999384	.543784038905222	.107304900905838
178	H10	H3 1-19	R2me2a	K4me3	R8me2s	K9me3	.973979185404899	.964771820240478	.969375502822689	.00460368258221022				178	H10	H3 1-19	R2me2a	K4me3	R8me2s	K9me3	.706896564208604	.431034492389495	.56896552829905	.137931035909555
179	H11	H3 1-19	R2me2a	K4ac	R8me2s	K9me3	.879503612413455	.906325067457636	.892914339935545	.0134107275220906				179	H11	H3 1-19	R2me2a	K4ac	R8me2s	K9me3	.601633395062203	.469600725230028	.535617060146116	.0660163349160874
180	H12	H3 1-19	R2me2s	K4me1	R8me2s	K9ac	.582866307775678	.471977593409011	.527421950592344	.0554443571833337				180	H12	H3 1-19	R2me2s	K4me1	R8me2s	K9ac	.528584358419101	.410617050663866	.469600704541484	.0589836538776177
181	H13	H3 1-19	R2me2s	K4me2	R8me2s	K9ac	.606885502994455	.508807047982151	.557846275488303	.0490392275061521				181	H13	H3 1-19	R2me2s	K4me2	R8me2s	K9ac	.516333933381577	.351179683214939	.433756808298258	.0825771250833188
182	H14	H3 1-19	R2me2s	K4me3	R8me2s	K9ac	.611689345688935	.61569256618796	.613690955938447	.00200161024951206				182	H14	H3 1-19	R2me2s	K4me3	R8me2s	K9ac	.550816695807056	.389292223172708	.470054459489882	.0807622363171743
183	H15	H3 1-19	R2me2s	K4ac	R8me2s	K9ac	.65412330165926	.526020805468289	.590072053563774	.0640512480954855				183	H15	H3 1-19	R2me2s	K4ac	R8me2s	K9ac	.534936472548698	.348003633046322	.44147005279751	.0934664197511879
184	H16	H3 1-19	R2me2a	K4me1	R8me2s	K9ac	.568855093832236	.519215392073815	.544035242953026	.0248198508792105				184	H16	H3 1-19	R2me2a	K4me1	R8me2s	K9ac	.486388389423368	.345281317137559	.415834853280464	.0705535361429043
185	H17	H3 1-19	R2me2a	K4me2	R8me2s	K9ac	.640512426193982	.593674947753717	.617093686973849	.0234187392201324				185	H17	H3 1-19	R2me2a	K4me2	R8me2s	K9ac	.490471880526966	.355716887889847	.423094384208407	.0673774963185597
186	H18	H3 1-19	R2me2a	K4me3	R8me2s	K9ac	.778222589520289	.80824660636079	.79323459794054	.0150120084202506				186	H18	H3 1-19	R2me2a	K4me3	R8me2s	K9ac	.446914715647853	.262250430209661	.354582572928757	.0923321427190961
187	H19	H3 1-19	R2me2a	K4ac	R8me2s	K9ac	.662530038543683	.623698976763301	.643114507653492	.0194155308901909				187	H19	H3 1-19	R2me2a	K4ac	R8me2s	K9ac	.403357523184014	.253176055340753	.328266789262383	.0750907339216305
188	H20	H3 1-19	R2me2s	K4me1	R8me2a	K9me1	.48278623338705	.626501200081457	.554643716734254	.0718574833472039				188	H20	H3 1-19	R2me2s	K4me1	R8me2a	K9me1	.578039958337409	.181034480321177	.379537219329293	.198502739008116
189	H21	H3 1-19	R2me2s	K4me2	R8me2a	K9me1	.592073660771016	.732586071753645	.66232986626233	.0702562054913143				189	H21	H3 1-19	R2me2s	K4me2	R8me2a	K9me1	.561252287247888	.285390215428779	.423321251338333	.137931035909555
190	H22	H3 1-19	R2me2s	K4me3	R8me2a	K9me1	.80544436478901	.886309050146094	.845876707467552	.0404323426785418				190	H22	H3 1-19	R2me2s	K4me3	R8me2a	K9me1	.429219610519532	.301270424894774	.365245017707153	.0639745928123791
191	H23	H3 1-19	R2me2s	K4ac	R8me2a	K9me1	.538831064822652	.570056048421315	.554443556621984	.0156124917993313				191	H23	H3 1-19	R2me2s	K4ac	R8me2a	K9me1	.303539034128409	.31034484114077	.30694193763459	.00340290350618067
192	H24	H3 1-19	R2me2a	K4me1	R8me2a	K9me1	.557646121460574	.719775842821988	.638710982141281	.0810648606807066				192	H24	H3 1-19	R2me2a	K4me1	R8me2a	K9me1	.193738646514737	.259528134989442	.22663339075209	.0328947442373525
193	I1	H3 1-19	R2me2a	K4me2	R8me2a	K9me1	.99679743820368	.640512426193982	.818654932198831	.178142506004849				193	I1	H3 1-19	R2me2a	K4me2	R8me2a	K9me1	.990018149715203	.384301298030309	.687159723872756	.302858425842447
194	I2	H3 1-19	R2me2a	K4me3	R8me2a	K9me1	1	.80504404456447	.902522022282235	.0974779777177648				194	I2	H3 1-19	R2me2a	K4me3	R8me2a	K9me1	.936932855018784	.568058087364068	.752495471191426	.184437383827358
195	I3	H3 1-19	R2me2a	K4ac	R8me2a	K9me1	.939151325869917	.714971987958425	.827061656914171	.112089668955746				195	I3	H3 1-19	R2me2a	K4ac	R8me2a	K9me1	.783121616539415	.46188749797123	.622504557255323	.160617059284093
196	I4	H3 1-19	R2me2s	K4me1	R8me2a	K9me2	.963971179791398	.953562853953358	.958767016872378	.00520416291902026				196	I4	H3 1-19	R2me2s	K4me1	R8me2a	K9me2	.725499103375726	.657894739927239	.691696921651482	.0338021817242433
197	I5	H3 1-19	R2me2s	K4me2	R8me2a	K9me2	.884307449023394	.809047246809871	.846677347916632	.0376301011067617				197	I5	H3 1-19	R2me2s	K4me2	R8me2a	K9me2	.79174230542174	.626134314099067	.708938309760404	.0828039956613363
198	I6	H3 1-19	R2me2s	K4me3	R8me2a	K9me2	.977982387650299	.853883118042894	.915932752846596	.0620496348037027				198	I6	H3 1-19	R2me2s	K4me3	R8me2a	K9me2	.731397476349287	.5830308489989	.657214162674094	.0741833136751934
199	I7	H3 1-19	R2me2s	K4ac	R8me2a	K9me2	.903923140025855	.766212970615006	.83506805532043	.0688550847054242				199	I7	H3 1-19	R2me2s	K4ac	R8me2a	K9me2	.705989123273623	.423774964909643	.564882044091633	.14110707918199
200	I8	H3 1-19	R2me2a	K4me1	R8me2a	K9me2	.968374702261339	.942353887666238	.955364294963788	.0130104072975505				200	I8	H3 1-19	R2me2a	K4me1	R8me2a	K9me2	.72323049414209	.411978232754883	.567604363448487	.155626130693604
201	I9	H3 1-19	R2me2a	K4me2	R8me2a	K9me2	.871897515978112	.811048841848029	.841473178913071	.0304243370650413				201	I9	H3 1-19	R2me2a	K4me2	R8me2a	K9me2	.591651565465951	.372504545187005	.482078055326478	.109573510139473
202	I10	H3 1-19	R2me2a	K4me3	R8me2a	K9me2	.99519615730552	.981985589895699	.988590873600609	.00660528370491031				202	I10	H3 1-19	R2me2a	K4me3	R8me2a	K9me2	.601633401958384	.465970968386283	.533802185172334	.0678312167860504
203	I11	H3 1-19	R2me2a	K4ac	R8me2a	K9me2	.848278628814792	.843875106344852	.846076867579822	.00220176123497018				203	I11	H3 1-19	R2me2a	K4ac	R8me2a	K9me2	.490925580305912	.306715042919937	.398820311612925	.0921052686929877
204	I12	H3 1-19	R2me2s	K4me1	R8me2a	K9me3	.99519615730552	.954363494402438	.974779825853979	.0204163314515409				204	I12	H3 1-19	R2me2s	K4me1	R8me2a	K9me3	.669691492770543	.450998179166725	.560344835968634	.109346656801909
205	I13	H3 1-19	R2me2s	K4me2	R8me2a	K9me3	.99279423595828	.933146522501817	.962970379230048	.0298238567282313				205	I13	H3 1-19	R2me2s	K4me2	R8me2a	K9me3	.67558984505556	.457804006867631	.566696925961596	.108892919093964
206	I14	H3 1-19	R2me2s	K4me3	R8me2a	K9me3	.977582067425759	.977582067425759	.977582067425759	0				206	I14	H3 1-19	R2me2s	K4me3	R8me2a	K9me3	.546733225392002	.446007233335783	.496370229363892	.0503629960281098
207	I15	H3 1-19	R2me2s	K4ac	R8me2a	K9me3	.932345882052737	.967974382036799	.950160132044768	.0178142499920309				207	I15	H3 1-19	R2me2s	K4ac	R8me2a	K9me3	.574863880584067	.394736868782597	.484800374683332	.0900635059007349
208	I16	H3 1-19	R2me2a	K4me1	R8me2a	K9me3	.916733393295676	.974379505629439	.945556449462558	.0288230561668813				208	I16	H3 1-19	R2me2a	K4me1	R8me2a	K9me3	.419691487598407	.352540858409774	.386116173004091	.0335753145943164
209	I17	H3 1-19	R2me2a	K4me2	R8me2a	K9me3	.927542039358257	.933546836641816	.930544438000036	.00300239864177954				209	I17	H3 1-19	R2me2a	K4me2	R8me2a	K9me3	.407894741651284	.313974597984515	.3609346698179	.0469600718333847
210	I18	H3 1-19	R2me2a	K4me3	R8me2a	K9me3	.975580466303059	.985588471916559	.980584469109809	.00500400280675017				210	I18	H3 1-19	R2me2a	K4me3	R8me2a	K9me3	.497277666850783	.409255909949938	.453266788400361	.0440108784504225
211	I19	H3 1-19	R2me2a	K4ac	R8me2a	K9me3	.899519617555914	.873899129269895	.886709373412905	.0128102441430099				211	I19	H3 1-19	R2me2a	K4ac	R8me2a	K9me3	.439201460804328	.353448285552393	.396324873178361	.0428765876259677
212	I20	H3 1-19	R2me2s	K4me1	R8me2a	K9ac	.708967178505784	.403122502619045	.556044840562414	.152922337943369				212	I20	H3 1-19	R2me2s	K4me1	R8me2a	K9ac	.437840278713312	.318965530023095	.378402904368203	.0594373743451084
213	I21	H3 1-19	R2me2s	K4me2	R8me2a	K9ac	.680544442563442	.752602101234269	.716573271898856	.0360288293354134				213	I21	H3 1-19	R2me2s	K4me2	R8me2a	K9ac	.391107084354126	.292196008648777	.341651546501452	.0494555378526746
214	I22	H3 1-19	R2me2s	K4me3	R8me2a	K9ac	.953562853953358	.914731792172976	.934147323063167	.0194155308901908				214	I22	H3 1-19	R2me2s	K4me3	R8me2a	K9ac	.49546278498082	.359346644733591	.427404714857206	.0680580701236144
215	I23	H3 1-19	R2me2s	K4ac	R8me2a	K9ac	.521216950604726	.624899925267839	.573058437936282	.051841487331556				215	I23	H3 1-19	R2me2s	K4ac	R8me2a	K9ac	.28176043789649	.290381112986451	.28607077544147	.00431033754498078
216	I24	H3 1-19	R2me2a	K4me1	R8me2a	K9ac	.552041638317014	.770616505254029	.661329071785522	.109287433468507				216	I24	H3 1-19	R2me2a	K4me1	R8me2a	K9ac	.26315790562555	.345735058293594	.304446481959572	.0412885763340224
217	J1	H3 1-19	R2me2a	K4me2	R8me2a	K9ac	.915932752846596	.624499605043299	.770216178944948	.145716573901649				217	J1	H3 1-19	R2me2a	K4me2	R8me2a	K9ac	.929673327538932	.247731402834682	.588702365186807	.340970962352125
218	J2	H3 1-19	R2me2a	K4me3	R8me2a	K9ac	.9939951966319	.736989594223585	.865492395427742	.128502801204157				218	J2	H3 1-19	R2me2a	K4me3	R8me2a	K9ac	.903811260891958	.379764100251583	.641787680571771	.262023580320188
219	J3	H3 1-19	R2me2a	K4ac	R8me2a	K9ac	.928342679807337	.663730980963679	.796036830385508	.132305849421829				219	J3	H3 1-19	R2me2a	K4ac	R8me2a	K9ac	.854355729935465	.391107077457945	.622731403696705	.23162432623876
220	J4	H3 7-26	unmod				.917133713520216	.889111291717874	.903122502619045	.0140112109011712				220	J4	H3 7-26	unmod				.729582594479324	.434210528765749	.581896561622536	.147686032856788
221	J5	H3 7-26	K14ac				.755004016496968	.66212970615006	.708566861323514	.046437155173454				221	J5	H3 7-26	K14ac				.848003643390595	.65744102635593	.752722334873262	.0952813085173324
222	J6	H3 7-26	K14ac	S10P			.684547638724301	.598478796532739	.64151321762852	.0430344210957812				222	J6	H3 7-26	K14ac	S10P			.705081689234823	.538566236288624	.621823962761723	.0832577264730994
223	J7	H3 7-26	K14ac	T11P			.79343475805281	.675340273559881	.734387515806345	.0590472422464645				223	J7	H3 7-26	K14ac	T11P			.755444661126297	.415607982702446	.585526321914372	.169918339211926
224	J8	H3 7-26	R17me2s				.837870309061293	.801441156459069	.819655732760181	.0182145763011121				224	J8	H3 7-26	R17me2s				.698275868430098	.461433743022832	.579854805726465	.118421062703634
225	J9	H3 7-26	R17me2a				.844675752878473	.871096887698114	.857886320288294	.0132105674098205				225	J9	H3 7-26	R17me2a				.688747738612792	.329401080086838	.509074409349815	.179673329262977
226	J10	H3 7-26	R17Citr				.753402723429725	.79903924119637	.776220982313048	.0228182588833222				226	J10	H3 7-26	R17Citr				.619328507086706	.397459191587541	.508393849337124	.110934657749582
227	J11	H3 7-26	K18ac				.722177764169228	.962369898893238	.842273831531233	.120096067362005				227	J11	H3 7-26	K18ac				.641560816889935	.52586204940652	.583711433148227	.0578493837417075
228	J12	H3 7-26	K14ac	R17me2s			.811849488381651	.656925549315581	.734387518848616	.0774619695330346				228	J12	H3 7-26	K14ac	R17me2s			.593012685491334	.390199629626782	.491606157559058	.101406527932276
229	J13	H3 7-26	K14ac	R17me2a			.637710184622202	.654523609714717	.64611689716846	.0084067125462578				229	J13	H3 7-26	K14ac	R17me2a			.525862076991246	.44192376981691	.483892923404078	.0419691535871678
230	J14	H3 7-26	K14ac	K18ac			.696156931320503	.716973582996584	.706565257158543	.0104083258380404				230	J14	H3 7-26	K14ac	K18ac			.53856621560008	.425136133208296	.481851174404188	.0567150411958917
231	J15	H3 7-26	R17me2s	K18ac			.974379505629439	.946357089911638	.960368297770538	.0140112078589005				231	J15	H3 7-26	R17me2s	K18ac			.662885685758182	.458711447802613	.560798566780397	.102087118977785
232	J16	H3 7-26	R17me2a	K18ac			.950760612381578	.919135314642917	.934947963512247	.0158126488693306				232	J16	H3 7-26	R17me2a	K18ac			.533121590678735	.477767693644862	.505444642161798	.0276769485169366
233	J17	H3 7-26	R17Citr	K18ac			.669735802585403	.719375510428365	.694555656506884	.0248198539214811				233	J17	H3 7-26	R17Citr	K18ac			.503176039824345	.355716894786028	.429446467305186	.0737295725191582
234	J18	H3 7-26	K14ac	R17me2s	K18ac		.764611701885929	.778622909744829	.771617305815379	.00700560392945027				234	J18	H3 7-26	K14ac	R17me2s	K18ac		.474137929904936	.367059913369479	.420598921637207	.0535390082677285
235	J19	H3 7-26	K14ac	R17me2a	K18ac		.877101684981674	.887910337128795	.882506011055234	.00540432607356078				235	J19	H3 7-26	K14ac	R17me2a	K18ac		.531760436172444	.360254113253299	.446007274712871	.0857531614595727
236	J20	H3 16-35	unmod				.57686151657666	.639711785744902	.608286651160781	.0314251345841208				236	J20	H3 16-35	unmod				.513157876316778	.490018153163294	.501588014740036	.0115698615767422
237	J21	H3 16-35	R26me2s				.451160929563847	.633706970207719	.542433949885783	.0912730203219358				237	J21	H3 16-35	R26me2s				.509981853732888	.417876605728444	.463929229730666	.0460526240022217
238	J22	H3 16-35	R26me2a				.581665341017517	.526421137861912	.554043239439714	.0276221015778024				238	J22	H3 16-35	R26me2a				.491379321461948	.414700555559827	.453039938510888	.0383393829510603
239	J23	H3 16-35	R26Citr				.417934326588861	.459967962334645	.438951144461753	.0210168178728922				239	J23	H3 16-35	R26Citr				.211433737850695	.213702353980512	.212568045915604	.00113430806490838
240	J24	H3 16-35	K27me1				.542033620534431	.598078451970034	.570056036252232	.0280224157178013				240	J24	H3 16-35	K27me1				.297186940687357	.339836657735307	.318511799211332	.0213248585239751
241	K1	H3 16-35	K27me2				.579263401416653	.343875091133499	.461569246275076	.117694155141577				241	K1	H3 16-35	K27me2				.931488209408895	.349818542501011	.640653375954953	.290834833453942
242	K2	H3 16-35	K27me3				.99239391573374	.86749398742363	.929943951578685	.0624499641550545				242	K2	H3 16-35	K27me3				.912431949774283	.334392025917781	.623411987846032	.289019961928251
243	K3	H3 16-35	K27ac				.670136116725402	.514811833096627	.592473974911015	.0776621418143872				243	K3	H3 16-35	K27ac				.824410179081075	.355263167422356	.589836673251715	.234573505829359
244	K4	H3 16-35	S28P				.106485179727645	.121697348260165	.114091263993905	.00760608426626033				244	K4	H3 16-35	S28P				.238203266121195	.000453720467490763	.119328493294343	.118874772826852
245	K5	H3 16-35	R26me2s	K27me1			.618895121899738	.681745397152521	.65032025952613	.0314251376263913				245	K5	H3 16-35	R26me2s	K27me1			.779491839007126	.495916484759767	.637704161883446	.14178767712368
246	K6	H3 16-35	R26me2s	K27me2			.756204971086047	.830264224795033	.79323459794054	.0370296268544928				246	K6	H3 16-35	R26me2s	K27me2			.715970966662238	.491379307669585	.603675137165911	.112295829496327
247	K7	H3 16-35	R26me2s	K27me3			.769815858720407	.817453959356128	.793634909038268	.0238190503178605				247	K7	H3 16-35	R26me2s	K27me3			.824410172184893	.552631598365564	.688520885275228	.135889286909665
248	K8	H3 16-35	R26me2s	K27ac			.524819838710128	.617694173395201	.571257006052664	.0464371673425364				248	K8	H3 16-35	R26me2s	K27ac			.723230507934453	.2763157922866	.499773150110527	.223457357823927
249	K9	H3 16-35	R26me2s	S28P			.119695747137465	.285428320097032	.202562033617249	.0828662864797836				249	K9	H3 16-35	R26me2s	S28P			.18421050980125	.0685117905911052	.126361150196177	.0578493596050723
250	K10	H3 16-35	R26me2a	K27me1			.713370713144806	.817053657385212	.765212185265009	.0518414721202028				250	K10	H3 16-35	R26me2a	K27me1			.689655193340137	.40517241884634	.547413806093238	.142241387246899
251	K11	H3 16-35	R26me2a	K27me2			.689351499672405	.875900730392595	.7826261150325	.0932746153600947				251	K11	H3 16-35	R26me2a	K27me2			.59573506346573	.431034492389495	.513384777927613	.0823502855381179
252	K12	H3 16-35	R26me2a	K27me3			.986389112365639	.983186550569319	.984787831467479	.00160128089816003				252	K12	H3 16-35	R26me2a	K27me3			.554900173118292	.540381138847132	.547640655982712	.00725951713557993
253	K13	H3 16-35	R26me2a	K27ac			.570456356476772	.632506021703181	.601481189089977	.0310248326132045				253	K13	H3 16-35	R26me2a	K27ac			.408348469014957	.357078028603775	.382713248809366	.025635220205591
254	K14	H3 16-35	R26me2a	S28P			.111289022422125	.158526808917847	.134907915669986	.023618893247861				254	K14	H3 16-35	R26me2a	S28P			.0335753145943164	.0340290350618072	.0338021748280618	.00022686023374538
255	K15	H3 16-35	R26Citr	K27me1			.523618908459214	.600480385486356	.562049646972785	.038430738513571				255	K15	H3 16-35	R26Citr	K27me1			.436932879155419	.301270424894774	.369101652025096	.0678312271303227
256	K16	H3 16-35	R26Citr	K27me2			.685748605482463	.722578066140144	.704163335811303	.0184147303288408				256	K16	H3 16-35	R26Citr	K27me2			.385208704484383	.304446447478665	.344827575981524	.0403811285028594
257	K17	H3 16-35	R26Citr	K27me3			.944355488788938	.843074465895772	.893714977342355	.0506405114465829				257	K17	H3 16-35	R26Citr	K27me3			.452813074829051	.307168790972154	.379990932900602	.0728221419284489
258	K18	H3 16-35	R26Citr	S28P			.137309837017226	.136108876343606	.136709356680416	.000600480336810011				258	K18	H3 16-35	R26Citr	S28P			.0512704128264562	.0499092514239839	.05058983212522	.000680580701236146
259	K19	H3 16-35	K27me1	S28P			.0864691685006437	.149319443753426	.117894306127035	.0314251376263914				259	K19	H3 16-35	K27me1	S28P			0	.0199637005695936	.00998185028479678	.00998185028479678
260	K20	H3 16-35	K27me2	S28P			.213770999904369	.254603662807451	.23418733135591	.0204163314515409				260	K20	H3 16-35	K27me2	S28P			.128402892299886	.103901987055385	.116152439677635	.0122504526222506
261	K21	H3 16-35	K27me3	S28P			.22818252798781	.22097676394609	.22457964596695	.00360288202086015				261	K21	H3 16-35	K27me3	S28P			.139292183519664	.108892912197783	.124092547858724	.0151996356609405
262	K22	H3 16-35	K27ac	S28P			.167734174082267	.124099269607405	.145916721844836	.021817452237431				262	K22	H3 16-35	K27ac	S28P			.0807622432133557	.0676043496561236	.0741832964347397	.00657894677861605
263	K23	H3 16-35	R26me2s	K27me1	S28P		.135708556119066	.102481977482244	.119095266800655	.0166132893184107				263	K23	H3 16-35	R26me2s	K27me1	S28P		.0775861999409204	.089836652563171	.0837114262520457	.00612522631112529
264	K24	H3 16-35	R26me2s	K27me2	S28P		.23698957292769	.195756589800068	.216373081363879	.0206164915638109				264	K24	H3 16-35	R26me2s	K27me2	S28P		.132032656039812	.0685117905911052	.100272223315459	.0317604327243534
265	L1	H3 16-35	R26me2s	K27me3	S28P		.321857460530174	.316653297611154	.319255379070664	.00260208145951013				265	L1	H3 16-35	R26me2s	K27me3	S28P		.473230488969954	.266333955794167	.36978222238206	.103448266587894
266	L2	H3 16-35	R26me2s	K27ac	S28P		.209367477434429	.178943140369388	.194155308901908	.0152121685325207				266	L2	H3 16-35	R26me2s	K27ac	S28P		.330308548606545	.0866606092907357	.208484578948641	.121823969657905
267	L3	H3 16-35	R26me2a	K27me1	S28P		.150920724651587	.172538016776747	.161729370714167	.0108086460625805				267	L3	H3 16-35	R26me2a	K27me1	S28P		.277223219429219	.0757713180709574	.176497268750088	.100725950679131
268	L4	H3 16-35	R26me2a	K27me2	S28P		.140112078589006	.133306634771826	.136709356680416	.00340272190859015				268	L4	H3 16-35	R26me2a	K27me2	S28P		.276315785390419	.0902903730306618	.18330307921054	.0930127061798785
269	L5	H3 16-35	R26me2a	K27me3	S28P		.177341859471228	.22057644372155	.198959151596389	.0216172921251609				269	L5	H3 16-35	R26me2a	K27me3	S28P		.261343003067042	.0812159636808465	.171279483373944	.0900635196930978
270	L6	H3 16-35	R26me2a	K27ac	S28P		.106485179727645	.136509196568146	.121497188147895	.0150120084202506				270	L6	H3 16-35	R26me2a	K27ac	S28P		.206442819604478	.0213248619720658	.113883840788272	.0925589788162063
271	L7	H3 26-45	unmod				.66773418929362	.630904716466856	.649319452880238	.0184147364133821				271	L7	H3 26-45	unmod				.985480945040296	.377495463433222	.681488204236759	.303992740803537
272	L8	H3 26-45	K36me1				.797838274438209	.777021628846669	.787429951642439	.0104083227957698				272	L8	H3 26-45	K36me1				.878402914712476	.367513613148425	.62295826393045	.255444650782025
273	L9	H3 26-45	K36me2				.851080870386572	.910728583843035	.880904727114804	.0298238567282313				273	L9	H3 26-45	K36me2				.757259536100079	.314882045815678	.536070790957879	.2211887451422
274	L10	H3 26-45	K36me3				1	1	1	0				274	L10	H3 26-45	K36me3				.806261360381444	.420598914741026	.613430137561235	.192831222820209
275	L11	H3 26-45	K36ac				.765412336250467	.890312258476035	.827862297363251	.062449961112784				275	L11	H3 26-45	K36ac				.658348474187093	.388838488912854	.523593481549973	.134754992637119
276	L12	H4 1-19	unmod				.530824660331852	.430344265718684	.480584463025268	.0502401973065841				276	L12	H4 1-19	unmod				.485027207332351	.361161540395917	.423094373864134	.0619328334682169
277	L13	H4 1-19	S1P				.698158532443203	.500800643491351	.599479587967277	.0986789444759262				277	L13	H4 1-19	S1P				.490471866734603	.237295825186213	.363883845960408	.126588020774195
278	L14	H4 1-19	R3me2s				.582065673411139	.459167327970106	.520616500690623	.0614491727205165				278	L14	H4 1-19	R3me2s				.48684211678704	.268148823871767	.377495470329403	.109346646457637
279	L15	H4 1-19	R3me2a				.935948764073597	.786228994011089	.861088879042343	.0748598850312538				279	L15	H4 1-19	R3me2a				.534029059198442	.313974604880697	.42400183203957	.110027227158873
280	L16	H4 1-19	K5ac				.654523634052883	.47718175024349	.565852692148186	.0886709419046964				280	L16	H4 1-19	K5ac				.43330310162313	.235480936420069	.334392019021599	.0989110826015307
281	L17	H4 1-19	K8ac				.617293834917037	.520416322324729	.568855078620883	.048438756296154				281	L17	H4 1-19	K8ac				.439201447011966	.258620687158279	.348911067085122	.0902903799268432
282	L18	H4 1-19	K12ac				.496797435161409	.500800637406809	.498799036284109	.00200160112270015				282	L18	H4 1-19	K12ac				.28221415836398	.219600706265529	.250907432314755	.0313067260492256
283	L19	H4 1-19	K16ac				.569255414056776	.580864676230271	.575060045143524	.00580463108674767				283	L19	H4 1-19	K16ac				.340290385098979	.246370234536029	.293330309817504	.0469600752814754
284	L20	H4 1-19	S1P	R3me2s			.516813458557493	.555644514253333	.536228986405413	.0194155278479201				284	L20	H4 1-19	S1P	R3me2s			.447822142790472	.335753194216435	.391787668503453	.0560344742870185
285	L21	H4 1-19	S1P	R3me2a			.536028804997248	.572858283908554	.554443544452901	.0184147394556526				285	L21	H4 1-19	S1P	R3me2a			.408802196378629	.315335766283169	.362068981330899	.04673321504773
286	L22	H4 1-19	S1P	K5ac			.558446737571489	.459967968419186	.509207352995338	.0492393845761515				286	L22	H4 1-19	S1P	K5ac			.402450096041395	.28629765636376	.344373876202578	.0580762198388176
287	L23	H4 1-19	R3me2s	K5ac			.515612491799331	.535628509110874	.525620500455102	.0100080086557711				287	L23	H4 1-19	R3me2s	K5ac			.318511809555604	.308529945478445	.313520877517024	.00499093203857987
288	L24	H4 1-19	R3me2s	K8ac			.495596468403248	.598879110672737	.547237789537993	.0516413211347448				288	L24	H4 1-19	R3me2s	K8ac			.290834847246305	.280853017650052	.285843932448179	.00499091479812624
289	M1	H4 1-19	R3me2a	K5ac			.721777437860147	.482786221217967	.602281829539057	.11949560832109				289	M1	H4 1-19	R3me2a	K5ac			.705989130169804	.31669692078946	.511343025479632	.194646104690172
290	M2	H4 1-19	R3me2a	K8ac			.956765415749678	.577662120518493	.767213768134085	.189551647615593				290	M2	H4 1-19	R3me2a	K8ac			.702813080001187	.34664247164385	.524727775822519	.178085304178669
291	M3	H4 1-19	K5ac	K8ac			.899919943864996	.564051245053215	.731985594459105	.16793434940589				291	M3	H4 1-19	K5ac	K8ac			.757259549892442	.367513626940788	.562386588416615	.194872961475827
292	M4	H4 1-19	K8ac	K12ac			.933947162950897	.586869479598372	.760408321274634	.173538841676263				292	M4	H4 1-19	K8ac	K12ac			.698729595793771	.352994571981084	.525862083887427	.172867511906344
293	M5	H4 1-19	K8ac	K16ac			.795436353090969	.658526818044659	.726981585567814	.0684547675231549				293	M5	H4 1-19	K8ac	K16ac			.769056282047202	.331215989541527	.550136135794364	.218920146252837
294	M6	H4 1-19	K12ac	K16ac			.985988792141099	.832666146142273	.909327469141686	.0766613229994133				294	M6	H4 1-19	K12ac	K16ac			.755444654230116	.458257734231304	.60685119423071	.148593459999406
295	M7	H4 1-19	S1P	R3me2s	K5ac		.802642111048148	.627301858784161	.714971984916154	.0876701261319932				295	M7	H4 1-19	S1P	R3me2s	K5ac		.711433782675875	.510435567304197	.610934674990036	.100499107685839
296	M8	H4 1-19	S1P	R3me2a	K5ac		.979183348323919	.753803055823348	.866493202073634	.112690146250286				296	M8	H4 1-19	S1P	R3me2a	K5ac		.671506381536688	.459618874945231	.56556262824096	.105943753295728
297	M9	H4 1-19	R3me2s	K5ac	K8ac		.78783027490925	.682946357826141	.735388316367695	.0524419585415543				297	M9	H4 1-19	R3me2s	K5ac	K8ac		.642468250928735	.43511796970073	.538793110314733	.103675140614002
298	M10	H4 1-19	R3me2a	K5ac	K8ac		.970776623608579	.783026438299311	.876901530953945	.093875092654634				298	M10	H4 1-19	R3me2a	K5ac	K8ac		.543103440963532	.211887465214368	.37749545308895	.165607987874582
299	M11	H4 1-19	K5ac	K8ac	K12ac		.837870309061293	.81945556656337	.828662937812331	.00920737124896165				299	M11	H4 1-19	K5ac	K8ac	K12ac		.570780410169013	.25907440762577	.414927408897391	.155853001271621
300	M12	H4 1-19	K8ac	K12ac	K16ac		.967574061812259	.939151325869917	.953362693841088	.0142113679711706				300	M12	H4 1-19	K8ac	K12ac	K16ac		.737749569790339	.496370225915802	.61705989785307	.120689671937269
301	M13	H4 1-19	S1P	R3me2s	K5ac	K8ac	.738190567066288	.662530038543683	.700360302804985	.0378302642613023				301	M13	H4 1-19	S1P	R3me2s	K5ac	K8ac	.661524510563347	.380217786238166	.520871148400757	.14065336216259
302	M14	H4 1-19	S1P	R3me2a	K5ac	K8ac	.958366696647838	.919535634867456	.938951165757647	.0194155308901909				302	M14	H4 1-19	S1P	R3me2a	K5ac	K8ac	.556715054988255	.328493666736582	.442604360862419	.114110694125836
303	M15	H4 1-19	R3me2s	K5ac	K8ac	K12ac	.849079269263872	.692153729075103	.770616499169487	.0784627700943847				303	M15	H4 1-19	R3me2s	K5ac	K8ac	K12ac	.584392017297554	.297186947583538	.440789482440546	.143602534857008
304	M16	H4 1-19	R3me2a	K5ac	K8ac	K12ac	.911929550601196	.885508409697014	.898718980149105	.0132105704520912				304	M16	H4 1-19	R3me2a	K5ac	K8ac	K12ac	.527676931276483	.335299466852762	.431488199064623	.0961887322118602
305	M17	H4 1-19	K5ac	K8ac	K12ac	K16ac	.962770219117778	.970776623608579	.966773421363179	.00400320224540018				305	M17	H4 1-19	K5ac	K8ac	K12ac	K16ac	.582577135427591	.485480948488386	.534029041957989	.0485480934696023
306	M18	H4 11-30	unmod				.953562853953358	.939151325869917	.946357089911638	.00720576404172035				306	M18	H4 11-30	unmod				.59210527903726	.585299465128717	.588702372082988	.00340290695427159
307	M19	H4 11-30	K12ac				.959167337096918	.975580466303059	.967373901699989	.00820656460307034				307	M19	H4 11-30	K12ac				.585753178700026	.596642476815986	.591197827758006	.00544464905797992
308	M20	H4 11-30	K16ac				.933146522501817	.965972780914099	.949559651707958	.0164131292061408				308	M20	H4 11-30	K16ac				.601633401958384	.653357535252331	.627495468605358	.0258620666469735
309	M21	H4 11-30	R17me2s				.837069662527672	.834267420955892	.835668541741782	.00140112078589005				309	M21	H4 11-30	R17me2s				.558983671118071	.637931053150008	.59845736213404	.0394736910159684
310	M22	H4 11-30	R17me2a				.863891117571853	.881104893311615	.872498005441734	.00860688786988106				310	M22	H4 11-30	R17me2a				.490018153163294	.531306729497316	.510662441330305	.0206442881670112
311	M23	H4 11-30	R19me2s				.647718184151161	.77181747201219	.709767828081675	.0620496439305146				311	M23	H4 11-30	R19me2s				.419691487598407	.474137929904936	.446914708751672	.0272232211532643
312	M24	H4 11-30	R19me2a				.723779032898305	.842273825446692	.783026429172499	.0592473962741932				312	M24	H4 11-30	R19me2a				.368421054083407	.552631577677019	.460526315880213	.0921052617968063
313	N1	H4 11-30	K20me1				.789831882116491	.473979176278087	.631905529197289	.157926352919202				313	N1	H4 11-30	K20me1				.73230492418045	.417422878364772	.574863901272611	.157441022907839
314	N2	H4 11-30	K20me2				.970376303384039	.753803049738807	.862089676561423	.108286626822616				314	N2	H4 11-30	K20me2				.720961912493181	.455081684062687	.588021798277934	.132940114215247
315	N3	H4 11-30	K20me3				.99759807865276	.984787831467479	.99119295506012	.00640512359264023				315	N3	H4 11-30	K20me3				.938747736888747	.587568046777627	.763157891833187	.17558984505556
316	N4	H4 11-30	K20ac				.772217780067648	.873899123185353	.8230584516265	.050840671558853				316	N4	H4 11-30	K20ac				.671506367744325	.465063520555121	.568284944149723	.103221423594602
317	N5	H4 11-30	R24me2a				.849879909712952	.864291443880934	.857085676796943	.00720576708399101				317	N5	H4 11-30	R24me2a				.833030867963399	.486388389423368	.659709628693384	.173321239270016
318	N6	H4 11-30	R24me2s				.937149724747217	.986389112365639	.961769418556428	.024619693809211				318	N6	H4 11-30	R24me2s				.738656996932958	.437840292505675	.588248644719316	.150408352213641
319	N7	H4 11-30	K12ac	K16ac			.825460382100552	.919135308558375	.872297845329464	.0468374632289115				319	N7	H4 11-30	K12ac	K16ac			.617513618320561	.37386572038184	.495689669351201	.12182394896936
320	N8	H4 11-30	K16ac	R17me2s			.98919135393742	.979983988772999	.984587671355209	.00460368258221022				320	N8	H4 11-30	K16ac	R17me2s			.893375690139671	.462341211542539	.677858450841105	.215517239298566
321	N9	H4 11-30	K16ac	R17me2a			.963570859566858	.891513213065114	.927542036315986	.0360288232508721				321	N9	H4 11-30	K16ac	R17me2a			.755444661126297	.382486402367983	.56896553174714	.186479129379157
322	N10	H4 11-30	K16ac	R19me2s			.98919135393742	.945156129238018	.967173741587719	.0220176123497009				322	N10	H4 11-30	K16ac	R19me2s			.766333952346076	.46551723412643	.615925593236253	.150408359109823
323	N11	H4 11-30	K16ac	R19me2a			.9899919943865	.99679743820368	.99339471629509	.00340272190859015				323	N11	H4 11-30	K16ac	R19me2a			.796279510096648	.51633394717394	.656306728635294	.139972781461354
324	N12	H4 11-30	K16ac	K20me1			.99639711797914	.965572460689558	.980984789334349	.0154123286447907				324	N12	H4 11-30	K16ac	K20me1			.805807639913954	.587568081258534	.696687860586244	.10911977932771
325	N13	H4 11-30	K16ac	K20me2			1	.983987191018399	.9919935955092	.00800640449080037				325	N13	H4 11-30	K16ac	K20me2			.781760455136943	.615245022879289	.698502739008116	.0832577161288272
326	N14	H4 11-30	K16ac	K20me3			1	1	1	0				326	N14	H4 11-30	K16ac	K20me3			.911070788371811	.871597107700114	.891333948035962	.0197368403358482
327	N15	H4 11-30	K16ac	K20ac			.974379505629439	.867493993508172	.920936749568805	.0534427560606336				327	N15	H4 11-30	K16ac	K20ac			.53539019991237	.552177850313347	.543784025112859	.00839382520048837
328	N16	H4 11-30	K12ac	K16ac	K20me1		.99919935955092	.9939951966319	.99659727809141	.00260208145951013				328	N16	H4 11-30	K12ac	K16ac	K20me1		.673321256510469	.660617076524547	.666969166517508	.00635208999296144
329	N17	H4 11-30	K12ac	K16ac	K20me2		.790232202341031	.873899123185353	.832065662763192	.0418334604221613				329	N17	H4 11-30	K12ac	K16ac	K20me2		.295825772388703	.378856631731876	.337341202060289	.0415154296715862
330	N18	H4 11-30	K12ac	K16ac	K20me3		1	.985988792141099	.99299439607055	.00700560392945038				330	N18	H4 11-30	K12ac	K16ac	K20me3		.654264996875857	.682395658964103	.66833032791998	.0140653310441229
331	N19	H4 11-30	K12ac	K16ac	K20ac		.198558831371849	.179343460593928	.188951145982888	.0096076853889604				331	N19	H4 11-30	K12ac	K16ac	K20ac		.115244998742654	.166969138932782	.141107068837718	.0258620700950642
332	N20	H4 11-30	R19me2a	K20me1			.877902331515295	.982385910120239	.930144120817767	.0522417893024723				332	N20	H4 11-30	R19me2a	K20me1			.622504550359141	.7749546412284	.698729595793771	.0762250454346296
333	N21	H4 11-30	R19me2a	K20me2			.889111297802415	.907926348355796	.898518823079106	.00940752527669042				333	N21	H4 11-30	R19me2a	K20me2			.63294012800761	.854355729935465	.743647928971538	.110707800963928
334	N22	H4 11-30	R19me2a	K20me3			.937550044971757	.919935955091997	.928743000031877	.00880704493988038				334	N22	H4 11-30	R19me2a	K20me3			.638838480292627	.674228690549269	.656533585420948	.0176951051283212
335	N23	H4 11-30	R19me2a	K20ac			.78983187603195	.887910331044254	.838871103538102	.0490392275061521				335	N23	H4 11-30	R19me2a	K20ac			.553085284352147	.551724122949675	.552404703650911	.000680580701236222
336	N24	H4 11-30	R19me2s	K20me1			.560448356947813	.688150520745161	.624299438846487	.0638510818986741				336	N24	H4 11-30	R19me2s	K20me1			.404718677690305	.512704176537832	.458711427114068	.0539927494237637
337	O1	H4 11-30	R19me2s	K20me2			.744996016968009	.488791018501526	.616893517734768	.128102499233241				337	O1	H4 11-30	R19me2s	K20me2			.697822161754971	.484573507553405	.591197834654188	.106624327100783
338	O2	H4 11-30	R19me2s	K20me3			.980384308997539	.726581274470086	.853482791733812	.126901517263727				338	O2	H4 11-30	R19me2s	K20me3			.691923795677591	.539019984340841	.615471890009216	.076451905668375
339	O3	H4 11-30	R19me2s	K20ac			.748598892904328	.457566053156488	.603082473030408	.14551641987392				339	O3	H4 11-30	R19me2s	K20ac			.66833032447189	.412885646105138	.540607985288514	.127722339183376
340	O4	H4 11-30	R24me2a	K20me1			.955564455076058	.883506808574314	.919535631825186	.0360288232508721				340	O4	H4 11-30	R24me2a	K20me1			.725952823843216	.496370253500528	.611161538671872	.114791285171344
341	O5	H4 11-30	R24me2a	K20me2			.961168938219618	.953562853953358	.957365896086488	.00380304213313021				341	O5	H4 11-30	R24me2a	K20me2			.712341209818493	.464156093412502	.588248651615498	.124092558202996
342	O6	H4 11-30	R24me2a	K20me3			1	1	1	0				342	O6	H4 11-30	R24me2a	K20me3			.866152462090225	.552177877898073	.709165169994149	.156987292096076
343	O7	H4 11-30	R24me2a	K20ac			.973178544955819	.961569258444158	.967373901699988	.0058046432558303				343	O7	H4 11-30	R24me2a	K20ac			.779038132331999	.507713244499252	.643375688415625	.135662443916373
344	O8	H4 11-30	R24me2s	K20me1			.98839071348834	.964371500015938	.976381106752139	.0120096067362006				344	O8	H4 11-30	R24me2s	K20me1			.825317620016056	.589836676699806	.707577148357931	.117740471658125
345	O9	H4 11-30	R24me2s	K20me2			.977982387650299	.931144921379117	.954563654514708	.0234187331355911				345	O9	H4 11-30	R24me2s	K20me2			.740018165231612	.485934662059696	.612976413645654	.127041751585958
346	O10	H4 11-30	R24me2s	K20me3			1	.987189752814719	.99359487640736	.00640512359264034				346	O10	H4 11-30	R24me2s	K20me3			.783575337006906	.44010890173931	.611842119373108	.171733217633798
347	O11	H4 11-30	R24me2s	K20ac			.946357089911638	.489992009597853	.718174549754745	.228182540156892				347	O11	H4 11-30	R24me2s	K20ac			.663793133589345	.455535383841633	.559664258715489	.104128874873856
348	O12	H2a 1-19	unmod				.975580466303059	.567654133158616	.771617299730837	.203963166572221				348	O12	H2a 1-19	unmod				.753629786152516	.525408349627573	.639519067890045	.114110718262471
349	O13	H2a 1-19	S1P				.945556449462558	.604883914040838	.775220181751698	.17033626771086				349	O13	H2a 1-19	S1P				.801270435239046	.558983684910434	.68012706007474	.121143375164306
350	O14	H2a 1-19	K5ac				.974779825853979	.815452364317969	.895116095085974	.0796637307680047				350	O14	H2a 1-19	K5ac				.702359359533697	.51497279956383	.608666079548764	.0936932799849333
351	O15	H2a 1-19	K9ac				.811048841848029	.702161746857686	.756605294352858	.0544435474951717				351	O15	H2a 1-19	K9ac				.706442850637295	.579854826415009	.643148838526152	.0632940121111428
352	O16	H2a 1-19	K13ac				.960368297770538	.786228994011089	.873298645890814	.0870696518797245				352	O16	H2a 1-19	K13ac				.791288584954249	.65245009431735	.7218693396358	.0694192453184496
353	O17	H2a 1-19	S1P	K5ac			.875900730392595	.769815858720407	.822858294556501	.0530424358360936				353	O17	H2a 1-19	S1P	K5ac			.887477324062291	.707350298468458	.797413811265374	.0900635127969164
354	O18	H2a 1-19	S1P	K9ac			.974379505629439	.936349084298137	.955364294963788	.0190152106656508				354	O18	H2a 1-19	S1P	K9ac			.800362994304064	.59891107915344	.699637036728752	.100725957575312
355	O19	H2a 1-19	S1P	K13ac			.941553247217158	.829063245867789	.885308246542473	.0562450006746844				355	O19	H2a 1-19	S1P	K13ac			.794010907759194	.57713248292152	.685571695340357	.108439212418837
356	O20	H2a 1-19	K5ac	K9ac			.855884719165594	.841873511306693	.848879115236143	.00700560392945027				356	O20	H2a 1-19	K5ac	K9ac			.754537220191316	.727767719505542	.741152469848429	.0133847503428868
357	O21	H2a 1-19	K5ac	K13ac			.870296247249034	.730984796940026	.80064052209453	.0696557251545044				357	O21	H2a 1-19	K5ac	K13ac			.713248664545838	.965063524003211	.839156094274525	.125907429728687
358	O22	H2a 1-19	K9ac	K13ac			.833867100731352	.739391521655366	.786629311193359	.0472377895379927				358	O22	H2a 1-19	K9ac	K13ac			.607531761139583	.514065331044123	.560798546091853	.04673321504773
359	O23	H2a 1-19	S1P	K5ac	K9ac		.690152121867861	.562449970239596	.626301046053729	.0638510758141329				359	O23	H2a 1-19	S1P	K5ac	K9ac		.709618880117368	.622050836787832	.6658348584526	.0437840216647678
360	O24	H2a 1-19	S1P	K5ac	K13ac		.740592488413528	.705364296484923	.722978392449225	.0176140959643021				360	O24	H2a 1-19	S1P	K5ac	K13ac		.526769511030046	.617967345684234	.57236842835714	.0455989173270939
361	P1	H2a 1-19	S1P	K9ac	K13ac		.685348279173381	.510808649104851	.598078464139116	.0872698150342651				361	P1	H2a 1-19	S1P	K9ac	K13ac		.89882033574956	.701451925494897	.800136130622228	.0986842051273316
362	P2	H2a 1-19	K5ac	K9ac	K13ac		.819855892872451	.572457951514931	.696156922193691	.12369897067876				362	P2	H2a 1-19	K5ac	K9ac	K13ac		.891107087802217	.748185126750264	.81964610727624	.0714609805259765
363	P3	H2a 1-19	S1P	K5ac	K9ac	K13ac	.967574061812259	.6485188185157	.808046440163979	.159527621648279				363	P3	H2a 1-19	S1P	K5ac	K9ac	K13ac	.95235935091347	.768602561579711	.86048095624659	.0918783946668794
364	P4	H2b 1-19	unmod				.903923140025855	.648518812431158	.776220976228507	.127702163797348				364	P4	H2b 1-19	unmod				.711887503143366	.774954648124582	.743421075633974	.031533572490608
365	P5	H2b 1-19	K5ac				.848278634899333	.628903121428698	.738590878164015	.109687756735318				365	P5	H2b 1-19	K5ac				.735934687920376	.670598933705525	.703266810812951	.0326678771074256
366	P6	H2b 1-19	K12ac				.974779825853979	.810248207483491	.892514016668735	.0822658091852442				366	P6	H2b 1-19	K12ac				.734119799154232	.656987298992258	.695553549073245	.0385662500809871
367	P7	H2b 1-19	S14P				.868294640041793	.78943155580741	.828863097924601	.0394315421171917				367	P7	H2b 1-19	S14P				.804446478511481	.677858461185377	.741152469848429	.0632940086630521
368	P8	H2b 1-19	K15ac				.746597279612545	.583266628000218	.664931953806382	.0816653258061636				368	P8	H2b 1-19	K15ac				.65562615827833	.587568060569989	.62159710942416	.0340290488541701
369	P9	H2b 1-19	K5ac	K12ac			.896317055759594	.655724594726502	.776020825243048	.120296230516546				369	P9	H2b 1-19	K5ac	K12ac			.685117995561411	.588475494608789	.6367967450851	.0483212504763106
370	P10	H2b 1-19	K5ac	S14P			.79263411760373	.632906329758639	.712770223681184	.0798638939225454				370	P10	H2b 1-19	K5ac	S14P			.612976399853291	.567604360000396	.590290379926843	.0226860199264473
371	P11	H2b 1-19	K5ac	K15ac			.701761408379522	.442353890708508	.572057649544015	.129703758835507				371	P11	H2b 1-19	K5ac	K15ac			.600725967919585	.421506355676007	.511116161797796	.0896098061217886
372	P12	H2b 1-19	K12ac	S14P			.755804656946048	.464371496973668	.610088076959858	.14571657998619				372	P12	H2b 1-19	K12ac	S14P			.64564429420117	.544010888794695	.594827591497932	.0508167027032376
373	P13	H2b 1-19	K12ac	K15ac			.484787840594291	.22698156731419	.355884703954241	.128903136640051				373	P13	H2b 1-19	K12ac	K15ac			.446460988284181	.23774952496516	.34210525662467	.104355731659511
374	P14	H2b 1-19	S14P	K15ac			.514011198732089	.391112889798303	.452562044265196	.0614491544668927				374	P14	H2b 1-19	S14P	K15ac			.426043560350915	.286751356142706	.356397458246811	.0696461021041043
375	P15	H2b 1-19	K5ac	K12ac	S14P		.772618106376729	.462369883681885	.617493995029307	.155124111347422				375	P15	H2b 1-19	K5ac	K12ac	S14P		.658802194654584	.453720529556396	.55626136210549	.102540832549094
376	P16	H2b 1-19	K5ac	K12ac	K15ac		.314251394517537	.23939149427493	.276821444396234	.0374299501213036				376	P16	H2b 1-19	K5ac	K12ac	K15ac		.4187840190787	.343012701007742	.380898360043221	.0378856590354787
377	P17	H2b 1-19	K5ac	S14P	K15ac		.335868686642698	.280624489571635	.308246588107167	.0276220985355319				377	P17	H2b 1-19	K5ac	S14P	K15ac		.343920176423631	.347549926371194	.345735051397413	.00181487497378158
378	P18	H2b 1-19	K12ac	S14P	K15ac		.209767797658969	.163730971836867	.186749384747918	.023018412911051				378	P18	H2b 1-19	K12ac	S14P	K15ac		.204174210370843	.230036277017817	.21710524369433	.0129310333234867
379	P19	H2b 1-19	K5ac	K12ac	S14P	K15ac	.175340258348528	.0620496348037027	.118694946576115	.0566453117724125				379	P19	H2b 1-19	K5ac	K12ac	S14P	K15ac	.173321218581471	.182395627931287	.177858423256379	.00453720467490762
380	P20		Biotin control				.130504393200046	0	.0652521966000228	.0652521966000228				380	P20		Biotin control				.142014506324609	.143375667727081	.142695087025845	.000680580701236139
381	P21		c-Myc control				.166533213408647	.00480384269448021	.0856685280515637	.0808646853570835				381	P21		c-Myc control				.188293994008667	.185571671203722	.186932832606194	.00136116140247231
382	P22		Negative control				.147718162855266	.0188150505533808	.0832666067043236	.0644515561509428				382	P22		Negative control				.114791278275163	.116606160145126	.115698719210144	.000907440934981518
383	P23		Background 1				.865092084330014	.547237801707075	.706164943018545	.158927141311469				383	P23		Background 1				.532214156639935	.51043558109656	.521324868868247	.0108892877716875
384	P24		Background 2				.963170539342318	.788230589049248	.875700564195783	.0874699751465351				384	P24		Background 2				.67468241101676	.572141557779122	.623411984397941	.0512704266188191

## Sheet: Luciferase 
dual-luciferase reporter assays of CDK1（Fig. 4F）
ctrl	MRG15S+siS/L	MRG15L+siS/L
1	2.18571	1.78941
1	1.86532	1.56315
1	2.14129	1.21868

## Sheet: Myocardial injury
	IS/AAR（Fig. 5C）
	Ctrl	MRG15L-KO
	71.93	66.91
	94.78	43.36
	59.38	32.6
	89.01	38.34
	40.31	29.09
	Elisa of LDH，Ctn-1 and CK-KB（Fig. 5E）
	Ctrl	MRG15L-KO		Ctrl	MRG15L-KO		Ctrl	MRG15L-KO
	1.94339	1.59437		71.0742	69.6651		1.94339	1.59437
	1.81779	1.84291		75.3627	71.2293		1.81779	1.84291
	1.83878	1.7304		71.5275	60.0317		1.83878	1.7304
	2.00531	1.73783		73.6011	63.6884		2.00531	1.73783
	1.93464	1.90236		76.921	61.1124		1.93464	1.90236
	1.91868	1.65844		72.7077	66.8037		1.91868	1.65844
		1.74056			66.2156			1.74056
		1.69184			74.3155			1.69184
	（Supplementary Fig.5B）
	EF			FS
	WT	KO		WT	KO
	17.635	52.9615		7.91583	27.003
	57.8496	45.5737		30.1706	22.0902
	43.9156	51.4658		21.6997	26.1222
	19.3219	31.9983		8.8423	14.6794
	54.0368	59.4787		27.7605	31.1474
	65.8154	29.8165		35.3567	13.5914
PHH3 positive cell number（per 1000）（Supplementary Fig.5C）
	Ctrl	MRG15L-KO
	23.8588	66.061
	44.1893	337.119
	69.3438	81.1775
TUNEl Cell numbers（per 100cells）（Fig.5F）
	WT	MRG15b-KO
	57.7	11.7
	49.4	26.4
	43.8	7.3
	13.6	2.13
	28.1	17.5
	63.6	39.7
